# Supplementary material for: Implementation of Modern Therapeutic Drug Monitoring and Lipidomics Approaches in Clinical Practice: A Case Study with Colistin Treatment
Source: Pharmaceuticals (Basel). 2024 Jun 7;17(6):753. doi: 10.3390/ph17060753 (PMC11206893; doi:10.3390/ph17060753)
Supplement: Supplementary file 1 [file pharmaceuticals-17-00753-s001.zip]

Archive with 2 entries (2 files):
- Pharmaceuticals-3027108-Suppl.mat.-Table S1.xlsx
- Pharmaceuticals-3027108-Supplementary material.pdf
