# Supplementary material for: Implementation of Modern Therapeutic Drug Monitoring and Lipidomics Approaches in Clinical Practice: A Case Study with Colistin Treatment
Source: Pharmaceuticals (Basel). 2024 Jun 7;17(6):753. doi: 10.3390/ph17060753 (PMC11206893; doi:10.3390/ph17060753)
Supplement: Supplementary file 1 [file pharmaceuticals-17-00753-s001.zip › Pharmaceuticals-3027108-Suppl.mat.-Table S1.xlsx]

## Sheet: Hárok1
	2022-08-23	2022-08-24	2022-08-25	2022-08-26	2022-08-27	2022-08-28	2022-08-29	2022-08-30	2022-08-31	2022-09-01	2022-09-02	2022-09-07	2022-10-20
Concentration of colistin (ug/ml)	drug not administered	0.1855	1.6463	1.151	1.7551	2.2497	2.3038	1.9127	1.9338	0.9861	0.7312	n.d.	control 2 months after treatment
15:0-18:1(d7) PG_SPLASH_1	69088071.6779375	70692345.4931913	38585393.9612198	61915497.9893776	54864138.6911014	60202769.7252334	46626823.1331404	49069350.5443559	55763625.6230263	57989507.0909938	52441812.6841451	52282920.0964571	51801410.9826393
15:0-18:1(d7) PG_SPLASH_2	577521.625432635	567457.260124409	286301.78274141	512310.036485816	389061.955601309	485955.93304712	363567.855777298	354115.253664942	414132.057216774	509011.205515112	416719.52211995	364218.279542424	404714.458769233
15:0-18:1(d7) PI_SPLASH_1	2042481.92586844	1898961.79194224	892383.067171011	1872531.15788307	1705942.21852429	1587733.47961936	1336355.19228908	1629029.55457594	1745333.96278366	1961466.59177553	1798246.64144813	1570886.11673934	1473590.95671751
15:0-18:1(d7) PI_SPLASH_2	4577074.8345788	4236593.69957536	1945936.10870621	4001576.03308112	3901139.07660276	3715298.40064517	2975577.43870398	3719406.56727075	3901179.76113477	3968974.79228279	3821147.59821485	3357960.26768672	3417883.01020054
15:0-18:1(d7) PS_SPLASH_1	456215.732698278	550530.296739884	328664.573896858	376643.960294106	328599.800347904	360964.007409092	226187.596482538	210550.009752815	249658.162601209	347751.066405772	335633.643761955	235891.615916253	302594.925455855
15:0-18:1(d7) PS_SPLASH_2	93791.2543681606	84830.495506229	67683.7881890229	50284.4085557747	57668.8728860508	53935.2206464412	34731.5270437311	22476.0564215185	43566.2657193361	51973.8474843923	46294.2663215365	39012.8851984237	23596.497994858
CE(16:0)	29515.7481546189	40529.7534767237	9403.95958896992	29579.8699311549	26441.8249021669	37585.3936640555	31540.3959335991	34277.4878030782	39125.4009793396	38956.1921956137	18197.4138604737	32903.6431163576	16162.7941045041
CE(16:1)	94479.1051656573	47680.0727110397	10986.4370986218	47715.4739333638	46904.6576366827	54330.0940477822	45209.5946207997	59012.9219823878	52422.337583899	39831.7018483836	54015.4848434361	67953.6290390033	61155.5738870509
CE(18:1-d7)	32355.2683159624	13600.7713999992	1329.40360414562	53850.2808818837	19603.0412947381	20858.4782710988	11477.0080582721	7905.38473653107	32917.7694551735	84909.6507049379	18243.2986786955	38253.9136685748	27661.0891831607
CE(18:1)	629551.721993891	278706.536197679	123480.093935866	331613.020374076	527399.365981037	489625.455042826	327628.828959975	536110.091321576	531043.472857564	372235.281085544	367252.185508607	563419.541209549	424401.497215698
CE(18:2)	3243150.03663287	1682074.061279	728981.197876742	1453552.53173371	2615438.63352354	1847234.66579359	2337614.69925928	2789133.62986749	3033100.56703726	2888607.09033046	2202932.09722394	3124895.85548078	2417775.61977364
CE(18:3)	182713.908256762	62144.2756304393	38699.0193190565	119011.190830182	132999.929223186	91913.1570592573	117481.953251862	146703.030166709	79766.038696644	88149.5406429861	119146.671936004	243616.887897131	290531.974566413
CE(20:3)	107506.923010481	55370.6285457518	20944.206164403	61589.1054452618	105756.16207063	87855.5970831761	79397.02907118	91837.750855408	149586.393851115	151606.479502419	110646.360498975	80214.1093970925	143328.216804737
CE(20:4)	3040721.35655893	890341.674677308	387854.125416029	1260180.43773487	2370350.58592006	983396.173007441	1553016.11727304	1260258.56488982	1842485.20344994	3208226.64267006	3685245.94139246	2025189.30338573	1001412.80417692
CE(20:5)	608359.099587255	250691.51048913	76650.2246028118	336462.174600624	227857.521050945	396427.977070973	283864.353337816	335901.196038647	306932.076572428	305785.806337477	360375.546162533	421060.948281048	208160.326965219
CE(22:5)	7958.91638562297	5714.85440091036	10515.3919426203	9649.47382822286	37835.0137590866	31078.5749398458	19087.6657784977	27676.2023270607	26195.8860151188	21787.048066497	1357.75010331352	21928.4965585353	14851.6075383657
CE(22:6)	717711.387259586	252415.572608777	83788.1381896941	259127.818937107	677383.088185763	362795.142064278	660084.508919459	1362583.60817362	565384.899078979	390883.03856735	1437514.91343109	569643.93350462	878088.500168604
Cer(34:0-2)_d18:0/16:0	59169.1374057864	42980.6582069947	20931.5871089914	92286.7139460593	89071.6502290079	34588.850277596	71679.361248931	126972.739255457	75959.3437074456	54171.8356432661	54047.6369249666	63722.1087069904	53671.0582110544
Cer(34:1-4)_d18:1/16:0	80538.6679249138	91927.8145403419	70816.6661890919	97362.1754951848	202869.783742898	75590.5217374777	150465.669051933	127819.696473231	75445.8844190237	55037.4428016638	51459.0467717362	98895.7354367587	38973.2602629635
Cer(34:2-6)_d18:1/16:1	53541.1737552812	38317.6585080808	35818.5521789604	96924.0299022793	133099.90691591	55768.7820844865	45732.3065031881	50199.0100864327	70411.6357185761	31809.5305530069	21400.1783056619	38920.2383258748	23670.9171410409
Cer(36:0-2)_d18:0/18:0	14514.6527306181	9900.80628739989	3291.85565618744	12095.2315625527	7804.98905365276	6716.61719437237	14416.4714852615	12167.8805867432	12125.6314992474	22317.2080112985	17660.8135966649	24596.4197081334	11195.8065220477
Cer(36:1-3)_d18:1/18:0	66832.5581717082	101164.717060093	33465.2290837969	60499.7903991108	115360.700104829	38964.8622588704	55449.6953079556	91193.1216708835	26272.3055495418	20519.0648171389	25598.7974302069	39901.7869017705	18882.6124892598
Cer(36:2-5)_d18:1/18:1	12204.8144410222	17834.4839136283	10065.7748531912	27210.4563739957	42992.6224115673	29647.8445548559	27928.1529300522	16698.4995750544	26233.4188754156	5798.50237561352	15888.9229619292	14083.3559379198	2271.18016779347
Cer(40:0-2)_d18:0/22:0	15715.6598424331	11082.2398155274	14293.5372852316	15923.6431716602	23371.0600628808	25389.2632126292	38151.7402120025	35602.8334643982	32356.9004848244	37375.7547241065	43658.0156858308	44839.1920014479	74731.5877461133
Cer(40:1-1)_d16:1/24:0	11978.3651119777	11219.3924968983	4739.32501642751	27606.2898212716	17435.9633266268	2427.0423096622	9483.7667037324	8749.01120778112	11936.649834437	7088.97487643107	14402.1066271269	11118.6076135982	28553.2835614783
Cer(40:1-3)_d18:1/22:0	255193.348246643	111285.973363746	94829.8500166379	247437.221300094	173221.854436492	108532.910499068	144196.602785779	223907.756833057	144860.221360477	152859.367925801	209058.407567826	96100.3118657844	164947.15353644
Cer(40:2-3)_d16:1/24:1	29130.8865851436	21574.9650954103	15108.785692116	20217.9498173985	13653.8116257305	13068.8119303546	12045.7570332379	8655.80957949728	22713.891434173	18489.6381026052	10395.7735186257	19028.7202740994	14473.8175619549
Cer(40:2-4)_d18:1/22:1	25051.3627664983	13727.6410678393	10125.2443432885	14105.1098963103	37544.4913566921	22303.130728635	39688.1271413956	48209.9962429465	34458.0779249957	26229.3301579822	46112.8949486862	29427.9382424036	41964.9093140213
Cer(40:2-5)_d18:2/22:0	41656.6374264235	22861.4684179784	36454.9462793338	25706.3373044541	60148.8815127678	24198.7410193074	35134.638393132	26084.5547874211	24961.6922441347	20279.6191024697	31880.7774859688	17618.4739907944	7301.47123815525
Cer(40:7-2)_d18:2/22:5	64825.8972323877	24805.9326342288	18643.9884931222	103269.336539049	80686.5469998345	62622.9202672083	100169.905601918	103028.785193268	141181.470351707	63272.7819448896	42994.3534867969	108107.503564847	64843.1836157976
Cer(41:0-2)_d18:0/23:0	8667.7435571052	3206.85903163308	4749.23473017833	3121.02175399887	7583.35054578603	8690.1944911541	13456.3133286928	16137.7659605443	18869.5300215235	16940.9001300032	14117.7569467973	24342.2646935486	34655.7716198654
Cer(42:2-3)_d18:1/24:1	544339.828046424	383433.196272204	322784.600565435	404651.729707618	530289.588741589	265295.859389664	332419.481653527	357741.007941762	338106.632767719	202407.364450026	533873.714290496	303747.607897322	291823.32422987
Cer(42:2-4)_d18:2/24:0	144970.290156947	64882.4906266963	49587.6832969759	93949.676690085	53327.1384608321	73754.572825362	80381.407821354	73402.8807970279	50195.8622094457	50084.3887929106	134910.325341248	68358.4715476069	105234.466999855
Cer(42:3-3)_d18:2/24:1	7503.96964564482	3259.93670679285	4721.05402330635	26204.6327902548	31349.8596705729	20641.9240971545	39181.4974687493	20007.957081434	37075.1905913949	22271.3926729376	26123.6891077774	18676.2035551825	15187.0389168638
DG(15:0/18:1-d7)	79011.8023134811	62182.1539477944	76866.9352909613	139904.910715676	83850.8447014039	146206.346291832	59134.8586377781	81682.5576233547	73797.9494543134	94016.8887161973	79241.2197429189	62521.9321733631	41400.6397597926
DG(34:1-7)_DG(16:0/18:1)	70173.4878606297	42575.5939727004	40697.6254366182	54629.9815921536	111125.266318282	63323.9598641456	183520.89817203	154641.485749835	128689.623950983	119188.687253351	148017.130914006	182024.966782439	101874.813844823
DG(34:2-5)_DG(16:0/18:2)	130628.670441222	69016.9547014353	16668.9593577765	101659.551217772	167726.293331016	78033.0344293279	168200.056230387	244715.425334023	151479.660290549	132348.648826499	248404.729849809	222843.129576629	205873.20897995
DG(34:2-6)_DG(16:1/18:1)	66759.0608883596	52640.482033063	19524.0112590042	72092.4437263131	71137.5535932185	48187.9592413253	124147.040857191	126202.34999329	81884.430302782	65869.1616068519	100607.227561197	134478.272936414	64874.1925375703
DG(34:3-3)_DG(16:1/18:2)	22665.0984301636	16132.2719278176	8993.85091513986	6686.27080295935	17185.7562865402	16204.0583780738	58097.5446513738	43991.4132578517	49564.8138178299	20406.0930943188	61249.8816192046	108142.146553545	34970.6079543856
DG(36:1-9)_DG(18:0/18:1)	18094.1955501873	1719.99600528269	4148.08404734358	7647.67024631172	22745.6274220845	6850.43253360202	46123.0608487686	46759.421781291	20800.9308850296	27969.3673873069	5009.57607744271	24929.8248134738	22128.9779739212
DG(36:2-7)_DG(18:0/18:2)	14684.9205633469	19133.9401480647	11730.8865215099	14225.5558379462	25708.0543685623	19030.7626314577	28549.8133437413	30623.5396359148	28298.2376838967	14701.7832902628	12697.4734657874	17897.7922745211	19300.8385105522
DG(36:3-6)_DG(18:1/18:2)	593203.972818886	476539.592235673	88556.0640431072	460677.576787921	830421.84946192	548548.123653355	1514830.33485783	1630865.00740884	1361297.89242512	641876.879571864	735391.350930178	1675850.89997703	992656.496445294
DG(36:4-5)_DG(18:1/18:3)	61823.4393527865	20823.8814562379	13087.5194403035	40267.2851218554	61091.982622742	27054.7730333972	165029.136543021	142582.578554753	87306.7661367324	86309.7022134495	73609.8852918862	400305.54557358	127931.960812456
DG(36:4-6)_DG(18:2/18:2)	202118.19596963	114811.839297333	44599.1132093409	150574.678142676	201404.550449638	225036.268531999	583588.562086906	663010.379019646	425118.5613601	332688.952959997	330227.522935169	406611.262040326	324822.296299538
DG(36:5-4)_DG(16:1/20:4)	13662.6320079688	5313.31899945739	1953.3707841053	6255.67476258366	7439.36261765294	13871.0155617533	22085.2251386393	23198.2417991196	17937.7307524682	10586.181697892	17029.3491702801	75651.7277838169	27701.2724625308
DG(38:4-3)_DG(18:1/20:3)	10038.6716088784	6170.02500635457	2221.57095450423	13446.980849748	17757.9185252088	10419.2276870468	36530.6244345059	51629.4155070625	21262.1384770016	26438.3300736039	39145.0129664852	55514.8376727375	46526.2433263822
DG(38:5-4)_DG(18:1/20:4)	154172.769791591	59273.9113830246	39270.7678332512	154360.264250108	146366.82481998	81576.9962548415	293211.408329947	547437.777519266	341125.138010831	256098.868505654	279424.650778329	622515.937468153	246008.873562425
DG(38:6-3)_DG(18:1/20:5)	32361.9551027965	10867.8467649097	7577.90526236827	10182.9893577599	12728.1579799854	34550.9030263196	45461.002022296	54914.4135117066	43120.1899854709	40063.5228284999	55913.9887753476	52904.7954464704	72129.2217022212
DG(38:6-4)_DG(18:2/20:4)	72112.198688883	34408.6670991847	10804.4363756599	74109.8131070969	101075.747484858	127073.282267406	206774.657053578	367397.54677289	308060.710194683	155190.132151783	257802.655315489	401572.017632253	207312.61254305
DG(38:7-2)_DG(18:2/20:5)	19296.2884778418	8743.14081855534	4828.76652926171	9706.8658435176	4815.70116329063	8639.75926270568	31794.3419854607	34640.4779814982	34567.2015674017	22223.2418013409	26827.7125571853	49907.6056517103	24142.8646568168
DG(40:6-2)_DG(18:1/22:5)	9493.62350744096	8050.2988605234	2288.93016997466	24763.2912898065	31761.4414245153	21869.9304575613	65773.7591988338	135041.092686511	72510.4742335537	41424.1169049536	73722.4033059306	84211.0713721256	43170.2866771842
DG(40:7-1)_DG(18:1/22:6)	285005.636466078	171676.42004871	27614.0278303944	106720.132882283	156533.8265544	85880.8585887244	399528.930724853	455267.589267579	225479.237499832	270345.014833898	159762.658157694	184039.817445825	99522.2988571238
DG(40:7-2)_DG(18:2/22:5)	9756.02069365222	5464.15835839263	4469.93901934651	4254.45783052418	8855.13654562783	9738.06938448254	20821.9145492633	45056.9771637532	20671.2579141489	13358.0010919129	17403.3267369386	17004.9326763665	9453.84104303555
DG(40:8-1)_DG(18:2/22:6)	101394.718692405	38845.7700495306	10242.4365494587	41020.6845307353	62250.3959117512	81833.4641270596	194717.805375425	270717.339271038	199352.544600522	142785.736547556	152674.853686365	87829.7401017367	60053.0749596616
FA 14:0	3518694.31529856	2557695.97930683	1729424.04933896	3304249.00455746	2822529.75213825	2687023.24662637	6101509.68719735	8762383.03599559	6182267.93975114	6358931.09076571	6060192.82094853	12800975.0023753	6607528.77770004
FA 15:0	1272239.48294963	1119385.44105426	767636.967148106	1292841.61430842	1250314.34754485	1255013.06771711	2137160.89373434	2777895.41290947	2288625.6811267	2320817.55515715	2167750.70045458	4197324.87339227	2444369.5024929
FA 16:0	73847154.8716566	65895827.369237	49592767.1312435	79506136.2837517	64622984.9077704	73864602.5454408	86634529.2289439	85756478.9499873	83854166.2170221	85145190.2232661	84988429.2885865	72533076.5274586	83745035.5491798
FA 16:1	17060153.6075343	12934061.750914	8318860.90062183	17696848.3007259	8109373.89412137	11083124.5155103	25223228.9184408	33725879.2726463	25496526.2044408	26958529.9492242	26903077.6005256	47099555.9066194	18242322.275601
FA 18:0	70684828.3006103	36205891.9673647	25216256.5223026	69109758.2059726	66723966.0581314	43900021.0468127	73821627.9972853	71561179.7481897	68727767.1870666	63554260.7477664	61870350.8659986	79020450.6794214	55325909.7256708
FA 18:1	86779632.6204188	86018356.5340201	78831156.8941708	77134048.3080147	89067285.6174872	94511663.8843228	89617141.8829184	90266401.355382	85425272.1605203	86756986.8933145	85131756.3422566	99190177.1306171	80704360.1940525
FA 18:2	58238360.6261346	48529949.7721034	35361114.5821575	61032369.3345058	37989872.6689008	50584505.9218687	79898183.3920716	79959538.1151561	77607991.2336579	77236822.5851352	77266118.8877617	19821792.7757668	70399930.8538193
FA 18:3	2385365.86615392	1775921.31737715	1161777.03880951	2057006.79134586	1211260.95633056	1559126.57936616	4392998.16405156	5543252.96987055	3874699.15988722	4029352.5093744	3934380.87002592	8457812.3078022	4390962.24159669
FA 20:1	3871165.27190865	2880467.83717545	2439578.83722143	5256100.02125822	2903034.38906448	4612592.65739317	10204823.136751	10259499.6955387	9395657.66311154	8774789.00314614	8872838.71168271	11135177.1382708	4881212.08872211
FA 20:2	1743555.90188396	1277845.20514715	1024092.31615058	2082874.95102342	1251564.74775232	1848397.57010207	3962805.02909686	4385767.96317984	3720134.6782766	3508955.0568986	3435317.76854551	5253518.07077861	2308290.99135504
FA 20:3	2281429.44658557	1667381.46855766	947366.345841319	1982792.50462104	1351157.99589711	1763538.2126851	4523728.41728944	4806841.57079304	4086411.63721412	3979206.6487891	3693292.72497423	6197378.71275036	3866953.69065769
FA 20:4	3020518.44430358	2309873.52589992	867504.095545282	1741264.00568568	1437560.41041945	1648346.28708708	4346902.61179561	4750360.15685935	4131224.34566982	4062077.83132505	3760596.70391316	5418580.548769	3728302.07541766
FA 22:4	850326.855331533	646708.311913384	490155.000992691	1044249.4593542	635031.047226518	910669.789227119	2436198.3436128	2813965.51850396	2409309.93211972	2241072.67981905	2149353.06921969	3554019.4612054	1233444.40312899
FA 22:5	860046.146763915	687640.242328908	443606.172838979	871790.605151061	580208.172772319	831425.129308901	2103196.06048085	2469220.04415538	1932499.29006988	1876014.31410089	1819381.3958505	2986736.78321942	1318973.72185084
FA 22:6	530092.89558954	408579.930922731	242067.414750614	426332.022709643	441266.390730063	386240.56259367	834157.267327541	991565.503330886	863569.678779077	780405.001306227	791864.100842373	1383509.95270949	951590.57100903
Hex2Cer(32:1-1)_d16:1/16:0	17401.479131751	6519.48644758805	6325.57534034104	27094.5664271327	60083.9137198261	33797.1498050982	102334.630585097	132202.302613141	100767.830093834	79101.9938588194	73040.1679518462	93858.6639086745	12032.7531217197
Hex2Cer(32:1-4)_d18:1/14:0	7322.39453910872	9134.38938759338	4433.8976225343	31111.4148344142	31936.8414590484	23174.9756197629	63724.0941938628	88307.6122202248	50943.8632780572	52219.7678561283	38482.9448773743	54126.4912004498	17324.8767284577
Hex2Cer(34:1-4)_d18:1/16:0	58729.9953000221	24204.6234959144	13940.7641017933	95729.7327175987	108488.657823276	58996.7059696221	187326.737165217	288005.644811157	218838.258960767	157758.533967308	140215.051891022	159159.124099239	56764.1325293328
Hex2Cer(34:2-5)_d18:1/16:1	19306.1449977274	2460.83376261316	1566.78500998944	19447.406732592	21835.073503177	8831.67238442819	40217.9990420114	63016.9160944803	55922.2061754433	24623.876176855	33148.4530283494	28928.6647861154	20491.8595329988
Hex2Cer(34:2-6)_d18:2/16:0	15206.3879833027	10243.2565635191	3546.06435570101	9062.54510258244	23312.9288040906	13527.2474658438	32918.9291912575	44899.7548752881	41998.020393221	53173.1129657598	45336.8201852004	56648.5929638644	45264.4658926082
HexCer(32:2-2)_d16:1/16:1	46207.2322300754	26712.3035219901	11130.8720251524	52481.627584283	76963.2716061749	32093.5209646272	105573.616412432	118171.720406782	90016.3954476258	51757.6033753467	66677.9775645189	86149.2726637888	132111.779250263
HexCer(34:1-4)_d18:1/16:0	78644.1212429052	56605.385351714	21624.7167575501	137993.965378835	157142.215728318	156893.05448407	177803.638848811	289884.941515797	270594.755022855	152815.784497069	192930.689093838	177277.757829896	131236.956718247
HexCer(34:2-5)_d18:1/16:1	205881.932258363	143095.20939618	74641.358818336	247194.997189523	321782.805991213	215807.586872225	532857.593093135	798866.052665918	634770.682959634	351033.459384144	427127.905803317	401780.599644795	445682.109939125
HexCer(36:1-3)_d18:1/18:0	14119.8474364977	1104.10229631216	4364.33023932591	21931.7288966091	32534.2965403075	19746.3626175954	35986.4951381306	42362.8525171007	25041.0163113559	26276.0048119909	21238.0857750243	20449.488203848	20389.0608298938
HexCer(36:2-5)_d18:1/18:1	17257.8034427648	10768.825075063	10836.5539131581	31770.887402157	59315.3959640107	43632.6711626455	68010.8781496441	104138.562171967	75208.9959279307	55027.732331688	50498.7940026527	23485.4750238685	29305.0796234712
HexCer(38:2-5)_d18:1/20:1	3326.57855119119	3333.48631417098	4438.30392004143	14584.5714584537	28929.8471097786	15562.3188359696	32320.1394032349	35468.7684041769	40876.1352815234	12273.6696892167	30082.2114146052	13353.8277712043	8998.81629720389
HexCer(40:2-4)_d18:1/22:1	9333.72813771514	11136.9940790243	16255.9564861766	20467.3685665745	39941.3612082921	52895.5539989368	78682.6648029137	54919.3268988691	64484.5456953114	37071.1903580084	48895.2585866901	26561.550911185	52216.2313377405
HexCer(42:2-2)_d18:1/24:1	23967.1782855289	10413.9225143301	10478.3182890398	54981.8912938962	62706.9391428878	49291.0722469708	81219.1999548699	115478.212554777	109899.128386035	47882.0034779548	75824.5635454074	78210.1052313461	88255.3705890174
Cholesterol	35416112.5555676	23028833.2333895	12329440.5641509	41036069.423262	39488592.5039838	27304072.7153686	39165883.3180552	48356296.9773927	43628993.1288006	32239458.100432	42592875.1217445	39251350.4689992	31478990.2151617
Cholesterol(d7)	1189710.46897516	1311076.20790396	649487.589273958	1366550.8617046	1119148.91833664	1309078.37171937	930710.474411833	978401.68521681	1132773.740405	1243685.44040708	1157852.11330011	1073754.73227421	1006064.43641716
LPC(14:0)	986077.223101761	730703.813633841	221273.401650078	469993.516112742	809105.277893614	606763.036196689	921753.055580912	968944.422945076	1294492.08567477	1052764.34308163	877707.739759054	2101677.29337331	4828483.19613824
LPC(15:0-1)	1157068.20685467	895538.628887581	282809.648858361	504523.057377281	875595.260498837	710403.960913527	1150442.20600584	1224303.74855961	1510970.84137608	1253633.21681795	1155696.69290563	1743131.71447141	3717348.54224179
LPC(16:0)	110501588.320546	102036270.468207	38116734.6127996	75947527.5927502	101005302.239879	80163715.0361875	104714690.31391	108220437.486886	117201455.426652	128177224.403884	120694377.268341	53507247.3644762	56483586.5374217
LPC(16:1)	3425489.39661529	3082140.5635491	1024890.57758132	1880589.34229616	2567915.62310893	1703188.11691452	2885718.6802896	2846890.60119455	3669734.26771407	3148502.05380619	2659381.54981883	8267045.46178136	7103486.16726482
LPC(16:2)	16797.9366794931	20799.0600360915	4627.67877134161	13806.2300747422	19329.1018833527	10155.7048739724	14548.3238799729	17900.884365787	29167.1731188828	20380.6235717085	19828.9506442111	56839.9848102299	72147.9322366859
LPC(17:0)	3313823.90856741	2521920.45787523	832220.480504114	1424777.20979156	2095791.64972267	1714002.65672065	2925806.10898738	3051290.17604628	4035634.18392652	3270636.74105287	3037934.62812472	4292587.3854162	8714075.15513991
LPC(17:1)	369144.567920454	324178.393857542	120817.545492723	205960.421339353	286913.831493861	197428.028928835	256264.823930791	239726.00013264	303656.946590268	250528.495713256	210721.010778251	828841.831817383	789992.156918408
LPC(18:0)	118109298.854135	71849578.04187	29808756.9598245	79385513.5249621	101027867.004862	49549666.5998496	76443521.3501222	83140626.9210518	96938154.7686737	83382132.3882208	72511813.4731251	110569831.091789	120232706.472307
LPC(18:1-d7)	18260363.493851	17938587.2021603	11804136.7365441	19169094.4908449	17021786.1162027	17942490.1725679	14858341.5838087	17324969.4179904	19102367.7524393	19181363.2413752	18345028.8559226	17415342.9393453	16337501.1438025
LPC(18:1)	27854441.9349616	25059563.2608127	9260182.78677788	17515075.5334803	24401616.1587961	17574079.9764185	30975277.7266445	34221471.813561	43930022.9049219	34307169.3638017	31983441.0771035	82206542.9074485	80080800.1019127
LPC(18:2)	12328207.2927284	10350715.4574667	4806103.42937226	9236835.3810648	16761244.8463127	9875957.34672596	21039450.7799911	25535422.2917185	32822118.3566055	25301097.4816642	26054026.0278405	66598628.5199443	75320021.3187205
LPC(18:3)	155783.492766897	141684.269290948	65572.0244533891	112391.935038402	194991.810962938	108428.541657414	185035.835823643	189807.399042958	259918.262607463	213249.704001556	187290.013344806	1415179.71674069	1749194.2533196
LPC(19:0)	332168.474395915	173192.704612521	77426.9091379253	179427.843446628	224128.759511271	120212.238932438	216098.598013411	294725.958230223	315001.470829981	253432.373722673	258992.192921375	490444.843812364	1036192.81189891
LPC(20:0)	832407.256585257	281922.163860194	122893.330880231	510465.614693536	636320.67615562	234732.891908713	324797.941566717	433959.874336566	561360.110330585	381038.882433169	436910.306487669	776029.475913061	1116477.29869336
LPC(20:1)	685871.257867891	522070.526504958	204406.735930801	330240.845173361	480430.385620084	321727.953800911	610668.993463015	724478.674974484	906071.383629825	782060.846102435	662073.945686169	1229330.18159536	1580492.61491215
LPC(20:2)	340734.503958815	254304.071895188	109707.047189765	143863.985391558	271974.46560958	175655.134982194	307223.448778663	378256.633667387	457864.430415177	347701.892220695	345451.683013068	883512.895357734	895081.331779707
LPC(20:3)	1634422.98936865	1160830.88687004	480021.939399787	944690.825552161	1531989.74566955	1046315.00238369	2130949.22086213	2465713.15668724	3318769.87969238	2642934.03772137	2570173.42168483	6063730.07820317	7982150.80224337
LPC(20:4)	6457957.49697513	5137010.52376488	1536704.34132572	3290645.9556622	5337165.11401833	3697656.46909561	7998954.72697649	9860180.43958731	13223170.7403153	11391842.6013615	10788685.0749694	21266394.3329903	18868593.6856696
LPC(20:5)	569329.551591479	457445.888096791	123498.425222515	280348.550018587	415897.282906541	264950.753257861	498205.705107304	542204.234032095	718762.208544219	558695.840898569	527831.502413852	1087931.32998202	1346267.79013555
LPC(22:4)	87369.252876027	65592.1534687491	27864.7254100709	62087.3055690055	107931.766409508	75783.8804697043	152178.274557522	188525.129809	266717.550824866	204563.473438263	175312.672517663	413286.698811994	403762.67162556
LPC(22:5-1)	417397.797019556	258401.452612988	86394.749310184	190841.910644848	316604.733964068	232044.463456332	509187.987747109	629602.816542828	841528.853504251	597815.379701683	693433.437286346	1460183.48779023	1283037.06265871
LPC(22:5-2)	347885.998335574	273439.008422924	89365.2336393383	213760.048978945	253375.500279222	216444.00780719	497229.273505834	633964.577190921	828129.510405886	695108.76310581	682475.7525092	1516861.40627009	1294461.94826083
LPC(22:6)	1656369.16864266	1206195.47429764	360450.314511989	732247.294701306	1116776.84622822	801847.476211431	1741821.58352787	2280370.60590624	2938047.22439752	2857934.05419619	2648748.4753066	4786938.41861348	3972443.27877694
LPC(24:0)	21096.1643464858	6036.60682168266	3556.80764934267	21381.5482653431	19123.0592065504	12528.5674693846	38433.8483533084	48303.3754385578	40131.6179257633	29018.1180551745	38703.983966213	52105.310306387	89472.2709761452
LPC(26:1)	63941.5365459758	38926.7150202789	13001.0700897364	51120.9973937634	56855.2742753192	37502.6601753218	59563.3780111643	81394.9009809936	72485.4945699394	51576.6762918366	67691.2963552751	113689.882240309	225099.547114026
LPC(O-16:0)	1243732.10636939	924232.998306545	307355.542112544	629141.740427545	952285.902421946	783106.239395659	1178248.06364495	1259232.82683767	1598992.28663595	1336579.10792838	1211583.74026013	1955008.12051891	4060096.21204262
LPC(O-18:0)	3468103.63545409	2760742.35087099	872353.143767612	1510458.49893175	2244178.19695913	1847747.928146	3033371.38147894	3332452.11319656	4207266.36306152	3579057.12342008	3091908.58310117	4475469.93518412	8974036.80861541
LPC(O-18:1)	366769.80067714	317275.515600386	121603.867548286	161929.978939105	244465.772561327	157592.146475933	231003.091559557	299799.842358869	311277.396504424	234476.036185263	202783.87354478	761962.263863354	805912.389762567
LPC(O-18:2-1)	8476.56623131881	6701.09227874503	2779.25844682241	1955.77721704565	1834.61643494392	2101.87430260405	7631.58306332713	3898.5612284971	4395.11159792423	4438.68694539145	7344.17312035057	27161.8689567562	28596.4306227966
LPC(O-20:0)	356837.415088547	207311.86237954	68634.6752220746	174811.966460938	229975.24851601	160235.246430924	212349.733988527	255567.370284728	367616.160627628	276814.832210472	252731.992557149	558002.170106789	1053637.59180816
LPC(O-20:1)	118644.408598252	90960.6839116251	25138.6871514074	57269.5315574803	84529.8725847019	67612.9476883814	100169.252979154	109652.789695701	140961.489915021	116471.219551	108862.386295616	221823.704935343	314476.014577069
LPE(16:0)	217273.114851679	156254.067514725	31398.7937138197	134034.045514528	192576.199037873	137261.830985403	264505.753686246	293505.941556721	317739.014101862	216198.913319459	234187.806105954	503816.040037261	456604.548005521
LPE(16:1)	5340.57960977221	4072.6354926786	1409.3349916472	3607.00328006352	5907.78760932242	5329.04869825428	6573.66490934826	5158.81527405325	5340.5441897814	4220.99622144718	5181.2868306744	21708.1110206722	15981.8038744843
LPE(17:0)	9851.85560290172	7129.90199270275	1358.99178018132	9485.58775587073	8318.03525377404	5255.50226933781	17621.0917520167	18659.8720304185	20854.3908906701	13220.5856155302	13550.3152536181	35070.8229228598	30465.5827057923
LPE(18:0)	468996.101530988	304054.861663115	75602.856337904	312468.763750506	448340.723944438	330505.577530271	653680.5950208	743604.331801474	856760.958876908	502420.580769453	564158.003428978	978980.802309701	899959.503454496
LPE(18:1-d7)	534689.142615541	524235.156591759	220443.82778965	537701.228322987	493327.61925394	520272.0613422	405528.020047463	524587.720125293	533790.433705912	594368.372541344	509948.860240682	583461.918822135	491054.173728744
LPE(18:1)	206416.649104414	157256.967988567	66051.5046313165	190318.324262806	314082.588242239	152153.27878377	354773.532258852	337052.115771466	368934.07418835	258338.028964944	270401.914133415	1125596.80342646	930272.869011324
LPE(18:2)	92712.9263110809	60570.8167036222	28224.1035798733	94135.1546491847	199069.085521095	96915.9431515129	200028.362291382	216037.660401481	279134.988710172	159579.363557811	183583.652095504	750147.541111077	652198.301861868
LPE(20:3)	13964.4203749466	11684.5530897412	5433.14367128862	18089.4454942663	28789.3040232565	16753.1914290254	39772.1732855343	39523.6152776243	35693.5323740378	22668.3456563533	27611.6877458559	102186.461957682	88733.0929118888
LPE(22:6)	112256.06983805	66338.2609414706	38959.9176352467	118375.690741364	129429.477035387	121424.860886519	202912.293375115	240830.123799094	332266.862905969	228976.209271097	240154.405914029	428371.6989424	258939.791057594
LPE(O-18:3)	16423.4622696422	11933.9282651267	2066.35786780844	10662.9714186774	13686.8705832162	10518.8268291579	22291.4677678502	22768.2802765016	21999.1998830988	14649.5388154751	16584.479126002	30816.574156692	23826.3914066674
PC(15:0/18:1-d7)	176991761.846785	200160367.898862	141628308.913083	184885072.485628	172856306.290165	201953637.957168	152413151.429202	148469299.461502	163915068.339677	182516520.997797	170277959.333645	153826183.920489	162535237.220533
PC(28:0)	3273490.09912099	1592835.08598693	1015257.3095198	3420435.15266025	5856001.38133545	2267608.45012652	2851749.80735038	3367869.64430922	2630567.4367785	1761429.84951778	2103778.63775878	4045961.03732062	8080728.93075363
PC(29:0)	501958.859705379	318448.909971636	141296.462228972	531874.365874226	926014.695899531	460704.596469084	427238.82955662	539354.547807685	508255.789186659	281785.718320265	438843.133823729	578994.047833794	1850715.74217616
PC(30:0)	24217804.5189479	15369929.4300157	11022973.9484789	23877848.6484517	27903961.6452635	20934594.0945094	24117476.0593704	28170898.9525771	26074302.5026181	20052105.8812127	22289218.6210217	28226419.2721976	37288970.7223534
PC(30:1)	6118718.09064872	3658258.80305728	2174397.27687722	7325300.81238726	8453389.0982055	3670367.73141941	4748244.83924499	1989912.43476346	1563334.1902809	1236450.65627657	1031312.90617127	5805361.27552499	5063142.20304373
PC(30:3)	509179.371536658	297363.316083912	143791.389234522	392307.878258558	509229.158031891	369235.08919069	620329.292042312	836085.733723867	622443.60807711	453699.313177494	495427.074616132	721489.117620903	341934.955960567
PC(31:0)	5768884.15076462	4105272.69743623	2692855.11496532	6165432.52727387	8065018.33898411	5908488.7243431	6768345.76038248	7333088.69450692	5841368.53912898	4897404.64099486	5341937.13447566	5517488.53828109	8610361.59668961
PC(31:1)	935289.505921583	626260.113576965	505751.153356758	1129029.25423695	1361785.06122199	839645.063053353	745864.978790355	724319.4832192	773347.074733763	591108.903596787	567524.352650872	1087980.71271436	1055570.63088464
PC(32:0)	111655315.131565	82240341.1514241	53482022.0258631	120483692.715365	119551233.133554	87774310.0759193	118925557.663774	139723716.755645	128891276.99319	107021690.3067	125462375.253454	118010073.705605	110472017.327053
PC(32:1)	94384909.2898383	75880070.3314853	63802111.9172901	108666955.12581	96623401.1564512	81407808.1681415	79485064.8846551	78512979.3072291	73914131.2091645	60677202.1924466	67272357.4239782	105967797.817799	76079477.782414
PC(32:2)	26008824.3713488	15889017.0373182	9428496.14896997	27603973.6807698	34550755.0390558	16630115.4694995	24574121.3923456	29227173.1057707	26890595.5230128	19349152.3862745	22845087.3912352	43647590.0595337	56872478.9540984
PC(32:3)	519454.115040896	310672.373336033	178308.922065208	342142.213693828	732397.239573626	281647.234062076	430617.925091276	505756.274097934	592525.256512869	356632.710952281	348529.493767386	1832593.01155766	3921411.56635106
PC(33:0-1)	14908505.0066309	7035818.73329864	3280905.11079739	13846284.7484085	16019906.1843009	7365280.04244616	10520323.8265151	12063738.8758739	10086899.9546247	7018430.21575136	4981494.35957782	8642274.91085333	15227477.3498486
PC(33:1)	26736241.2178962	19225816.547237	12846160.3479291	28417231.0656661	30624335.7643151	24405875.5157327	26721948.0028287	25389075.3929611	22874144.4654305	19352181.7345583	19772011.7637766	24580673.3315587	28530252.0164046
PC(33:2)	11584133.0562304	10056345.6733331	6769804.36047673	14688183.1181126	18545900.9843083	14240878.3837018	16771137.9511224	17001693.5177879	15486981.1464184	12928674.6945726	14128369.7867595	13871715.3402439	23077650.937788
PC(33:3)	1107724.77041101	566574.699430502	322918.79512399	1047886.93575005	1412727.77121932	655876.962382819	839816.430256063	977748.930501156	737999.362527301	525263.227048311	446620.568485593	1532767.6642407	2545433.79981552
PC(34:2)	28957754.8953516	27853129.6876534	47444290.1457655	24779018.8719953	27200569.1609906	29384890.8407094	24632191.476029	21661431.3156388	24854029.4617883	23971197.9850484	23610751.4530965	27439590.7324355	23337299.4781903
PC(34:3-1)	89757779.5837899	69697479.848149	47251261.8722725	95361990.2022463	102502879.926503	58127925.5524509	78125179.6136674	76747931.2694993	70008273.2526976	60102128.2395664	65981103.1234433	155558454.935953	146041082.52565
PC(34:3-2)	91135901.6872233	69353874.4396206	47749371.7096051	94840289.3991568	104646089.9007	58672995.8702782	78964181.7535683	79478071.9927771	71455919.2462653	56763895.7184265	64555950.7342816	151626160.133999	148356255.628267
PC(34:4)	14282348.910063	8356588.49318506	4169541.50824742	12207412.6600565	16263020.3706647	7805064.14389071	11945601.4938186	14369329.4606169	12814247.5230239	9667425.17122916	11881147.7611295	24712379.3819969	33298450.3550225
PC(34:5)	726039.444701276	377982.932199006	205409.858911265	400983.932330783	813591.636521862	330715.993247449	690819.502635001	890936.49491146	857373.867366956	476767.089652385	573065.222289529	1821834.09478222	3814717.91939751
PC(35:0-1)	22332271.4185971	6778179.27881858	2641095.27066822	17590606.3419269	23093747.5923479	4910017.07519681	4292731.58467908	4916554.62936919	2682820.53758086	1773261.02160913	1726190.47610226	1849099.28098132	3017056.29532416
PC(35:1)	41493567.0206445	27612372.2380906	12877277.7145427	47689344.4699501	52154339.3426659	36443230.9849917	55683630.4825091	64029992.5268678	56861167.9760791	43366539.7748802	44075790.7657769	62492212.4929923	65925623.5320258
PC(35:2)	45601846.3629244	40440164.1669182	27960116.4183341	52648417.1912416	60360176.4252246	47313266.1538749	66038677.398481	67211396.3128408	66143070.2849186	53541268.3115407	58280439.2102241	57647931.6991574	89800633.4825396
PC(35:3)	4684984.95122234	3678551.68453944	2679559.69547772	5249775.42322779	5589456.45126223	4121655.33017693	5030822.08935142	5243402.62880982	4665049.07723773	3932715.69466574	4215892.36247066	7559456.10701473	9709196.6471071
PC(35:4)	9006301.37797348	5556818.77839735	2347249.85261811	7873592.37941585	10353595.7613148	6653525.690122	11411055.0836004	12927222.1803563	12709642.6586973	10319657.6838778	11759883.4553637	12020637.0117741	16388395.7685047
PC(35:5-1)	1397526.72048561	844953.56448569	391754.714447905	1315319.12650681	1601337.71923545	832278.070959545	1381313.41902726	1752150.93109255	1247301.05482188	941465.087901436	1192716.37987958	1310875.12642446	2462151.13568425
PC(36:1-1)	169255744.144261	180920758.149281	167250847.851306	157998217.685805	117629913.729598	182747437.965849	113008176.03694	102386104.104173	103566720.65818	156479307.198914	123805019.806572	105852673.055902	111105301.815716
PC(36:2-1)	88049271.8797549	76005444.2784945	99242125.0871537	87821211.8691831	86575243.1212207	78413622.6492342	79481990.0039158	79790207.6380007	79714579.7300567	77591637.2897641	79810611.5129848	91471541.0762589	84316171.4183195
PC(36:2-2)	84184347.9307515	76017603.9288938	93072512.447205	83187951.8905783	81060023.5467726	73853680.9943585	76905667.3940228	77508427.0117569	78208046.4117831	80330674.9955774	73710914.4955618	93259314.2871391	83836211.1024131
PC(36:3-1)	149479247.992688	278389602.943443	236625067.58149	165571599.562278	159934915.955868	169161094.647822	160666409.663716	143185002.550941	162248578.677457	163093452.927745	163413626.521803	155815035.511696	154624315.249134
PC(36:4-1)	183386437.699207	139136810.510717	200242515.002891	140154852.424151	130184463.867076	141042799.323596	147926344.92458	134313460.581323	144816996.85721	143049019.463265	147400527.020115	142593662.327516	131696286.78017
PC(36:4-2)	177611632.095963	137169244.291269	189524492.937602	140373996.058549	125181803.310789	149596840.537064	135421790.366251	143468402.158798	139659926.842423	138415261.28407	139464390.925711	146252943.320034	131592012.906499
PC(36:5)	168442340.376769	148056428.128352	77560786.0536311	180644967.143603	185398312.638697	117910367.78096	171049393.507067	173172203.519006	159439498.426013	140429225.470191	154109295.404288	192281974.232306	187265855.65606
PC(36:6)	5065897.02638223	3138639.7810185	1456548.83760893	3713646.8983856	4918862.36065225	2439284.36777359	6106884.90481842	8292432.33251274	7925299.1782274	5207456.41844996	6347705.31359929	11357300.6876469	13243460.0491881
PC(37:1-1)	3950203.82590676	2187023.24364377	766684.725672496	3851988.87097198	4796515.2660248	2933941.39985401	5310549.81933466	8026591.88235135	7214863.37775599	4911868.04461928	5683758.6578244	6771308.5450243	7415009.1256469
PC(37:2-1)	4430192.36140981	2613818.60125518	1598416.06629123	5222666.66808399	6577691.27554782	4143916.03965356	5909695.45680822	7741361.25504256	7999321.41399493	6138653.89526626	6598300.40864583	12445155.2603286	15425136.6837474
PC(37:3-1)	6524445.35377673	4463475.96593814	3344347.89170934	6960260.92423104	7921847.61834042	7130158.79524421	10020764.8284163	10884018.0592684	11225863.0490759	8976462.31557915	9125992.34163087	9197186.86340757	19689724.6808287
PC(37:4)	17045520.3569453	13137045.525876	7367548.23184135	16276662.7449009	15851061.2521692	15302693.5391054	20864702.8550553	28625492.659026	26583001.234065	22835219.7547695	27507205.7749404	21249387.9345592	28912601.1595621
PC(37:6)	10022400.9922207	5461664.47668839	1802313.04887141	8234099.24477851	9709582.93276197	6574916.54779671	10055041.524005	12851655.3840276	11658896.209995	9123149.97629179	10038579.5580849	7891721.9895676	12101060.2688762
PC(38:2-1)	19389817.0449847	12622721.4442895	6751922.25309223	17792929.6911824	23119063.8541052	18459680.9488887	27978155.1342342	32590150.3058151	35038585.023816	26229336.8662388	21837378.9872372	29891686.5027985	32507161.4415258
PC(38:3)	159853683.967901	137555578.596667	86429335.9493864	186135548.577084	181929075.753627	174415127.584482	181561468.318453	62008801.0579973	54678059.741623	173798858.065641	168001533.838999	69057157.1018506	64460106.048069
PC(38:4-1)	148879460.183161	142878231.150264	177872809.888351	134571511.218644	141272405.135671	143226866.528839	157752419.869516	157199666.666353	159705986.697998	157869021.614717	148181565.125944	160395109.226873	137850102.067882
PC(38:4-2)	156133629.27481	138711537.464894	192703345.850558	133573023.895006	147402977.146453	140690415.028625	146228990.70952	179220888.224142	170315254.923554	143028960.352169	164261797.098912	166180104.503164	139384046.375413
PC(38:5-1)	207069791.420707	171493823.318588	105737951.999529	199729853.309678	198512594.103234	174368080.870361	211073766.558701	233211114.031565	225271429.207746	210973889.589783	228829557.710831	261212048.664154	243709064.273655
PC(38:6-1)	33601068.8675188	41054433.6155546	140177330.736163	48475056.8183372	42588487.4510457	49728599.2037375	36929466.5285037	37971944.1318867	32190693.4746452	33002606.6640188	32850416.8658094	43915356.8540335	37515190.4794825
PC(38:6-2)	39521606.5502333	41281436.6552579	141756687.049519	49621352.6771212	49593309.2381198	48400121.9792973	39702145.9434396	36488419.0752952	31548487.6507162	31929020.328177	31401044.8692466	44286826.6177762	45868740.8695184
PC(38:7-1)	8305049.01009635	5371681.35173367	4140142.18694228	13619356.2499752	7827731.57192701	7656248.89566521	7394170.72104164	9093515.24071059	8710212.24684012	5828970.30118598	7469058.86822528	28273428.2974796	26547894.8377914
PC(39:3)	497964.483834952	296928.911932089	118961.277148225	476495.212519877	582371.787498676	503478.307664715	719348.458968925	1151548.22174088	1048689.0083775	709061.624155398	762904.694400219	1063816.56112423	2518310.2438186
PC(39:4-1)	2402245.39819738	1569451.0282702	728869.15475071	2201131.41608442	2174621.64243206	1702522.00366223	2464207.33941692	3902311.70860345	4411154.07423673	3790028.81390248	4333354.57854332	4007636.16585595	4752320.05793063
PC(39:5-1)	1430501.12969838	364654.639982424	108549.645670516	1004386.84919686	882597.851633183	757298.452752744	1053814.46490284	1580635.58482125	1624823.06061418	1042522.84329319	1064582.28781154	1437812.08154368	1810880.8893152
PC(39:6)	7786376.31949917	5982723.33709065	2829826.6725557	6730787.40826759	6694991.36161259	6962018.65622604	10043827.7491216	13723594.7636198	15068369.7418085	12210838.114296	13798813.8389179	9332403.80867791	14245333.4366589
PC(40:3)	1455217.48598228	734320.92157767	289520.182025496	1866001.88695106	2656406.25970662	1106837.39898372	1275612.17901715	3314483.82531239	3174537.14887554	2169469.33710317	1319450.52612295	3917956.09606369	4293298.4123064
PC(40:4-1)	15218517.1451254	9531912.86195293	3955442.05043872	17542339.688687	18518781.4664056	12696347.4260104	24771513.5455211	32705155.4246985	39529872.7243581	25617144.1341143	30022616.2206918	41040892.674307	34141449.7719845
PC(40:4-2)	16305737.1409123	10981153.2579389	3975472.24428833	17857537.2601374	18735502.8681597	13356204.715485	26839177.2384938	33601370.8460084	34064585.8975096	27255971.773164	31921581.8978846	39944296.8892483	32536524.4988099
PC(40:5-1)	11815632.1854027	7549166.79010677	4537453.85715779	8389854.01925521	9761592.52004661	7558980.1099715	13141220.4215139	20716800.1792862	21695145.9612979	14359415.019465	25685561.444184	19581907.054927	17969925.0666757
PC(40:5-3)	3734449.32365347	8881686.31150425	5013652.60810333	7111696.82262887	11812889.6341329	12769735.2412097	15535121.8302444	17867510.2506138	23551366.3112408	22849048.4277311	25003073.9878656	23170863.141732	15976772.1571577
PC(40:6-1)	155233934.00913	137265606.484282	80551584.452461	163437754.739464	157303661.184817	149646618.819737	178171593.013067	173100070.901192	121963736.352933	171978603.95788	179026101.215028	173872421.748848	160262304.90863
PC(40:8-1)	7481315.28520604	5011101.24675324	1991286.24008703	5630556.49516365	7645575.79561183	3507204.176318	6548616.67027051	7888160.66928149	7587283.15056385	6722417.13503862	8168319.73315285	19233663.9780238	19930593.9051513
PC(40:9)	203111.006825643	202850.805864829	45569.9659804053	112003.48749573	210261.58783801	59242.236236222	210380.987578181	228906.973651145	218060.779321235	267815.328250887	237796.213093437	920012.831742679	1192084.37942521
PC(42:10)	1263395.77650417	836072.638147534	337714.497303274	751443.177992724	1019580.67944523	441128.035001788	1003131.26105935	1682861.04413076	1491160.03221843	1341027.37043284	2044668.52476075	4760416.8437105	4244709.96177688
PC(42:4)	895347.03732086	363431.019084868	218706.941484229	794307.0695785	994727.770502956	605649.208200259	1238875.17760906	1739763.02119664	1726765.23647972	1287508.90342578	1474938.84724622	1796402.21857313	1710370.27853204
PC(O-30:0)	386298.62347658	233935.23388287	131043.557559525	557273.590381426	1335285.13985094	486662.477436743	413938.547187626	544571.363393867	430455.958583092	382655.601009069	494481.552972965	1073947.44509288	1667236.52889167
PC(O-31:0)	22479094.4289343	14359300.7313423	10032975.7800206	21819719.8656791	25584116.9645311	19309419.9066758	21806271.3756004	25995834.1400046	23189405.3358997	19083141.9287641	20174641.2006211	25605669.7143522	32573454.0524026
PC(O-31:1-1)	6532769.42446032	3661862.39994146	1925963.83063459	6841437.07957001	7907566.28989352	3155506.31326312	4807103.94042092	1644616.46848408	1388140.32944031	992662.704525052	980168.032699443	4822107.89458712	4737994.13189418
PC(O-31:1-2)	6930654.07683855	3549536.97568704	1814593.04465754	6127607.05485319	7264932.06633467	3114363.18557699	3394744.18898945	4462137.3315833	1289073.14782626	886214.09981596	1126773.82740948	7563449.77905227	4812629.86034863
PC(O-31:2)	103983.19990162	62957.7583710951	44834.0194878498	85069.4699646419	312487.001769298	23350.9667838386	75898.3194421772	198484.139974631	189444.015190957	56620.8958504179	117633.529022971	651897.078969971	1195657.60290826
PC(O-31:3)	18044.7996159888	3098.18582989697	3790.48222722443	0	19789.4586633119	2856.13255724791	22572.686663007	33524.7707435168	20099.2358929912	33208.4558347376	20884.2118979309	112440.030645724	167483.691378103
PC(O-32:0)	5891916.84734799	4089558.34550767	2522193.2979586	6270401.36002676	8017939.69566369	5982094.89573045	6409238.1560678	7030610.0952091	5904504.8280701	4525941.92591548	5547304.5639691	5317917.66354291	8986780.52450349
PC(O-32:1-1)	1033430.24490297	675388.790636717	520714.76660032	1153392.63464571	1267058.32447228	804363.948377674	791627.352105674	663350.00597843	719357.379217248	527542.62977756	660796.018111956	1285778.95857888	1081579.13476558
PC(O-32:1-2)	939973.70903342	617428.350108192	535069.543049836	1220222.28058861	1319691.13931968	944650.580101382	777745.859537729	838898.092556308	727775.942481838	597654.263977068	682812.24846439	1204741.11811892	1099578.51577969
PC(O-33:0)	112215676.592416	80765863.6714678	51741904.6481752	118662234.629801	118486558.366099	93420598.7780959	117972713.722553	138961530.707044	130326544.81105	110644502.36381	124324017.961901	118502615.404532	114507439.993311
PC(O-33:1-1)	94751666.7096003	76011853.0554691	62861365.5029577	107738197.173951	96937177.8969494	81537820.1899078	79057601.6753594	78427231.8523974	74182079.4021255	62731967.2431336	64371664.9734838	106649047.313365	74843384.7106703
PC(O-33:1-2)	96952253.0025046	77010499.6142877	61715305.5194075	109378424.649323	98338718.4536427	81346807.6564719	82163007.5622836	78910359.6173727	75346460.8418517	62378038.8004772	67305391.4845758	111275752.675463	75677500.0331363
PC(O-33:2-1)	24262311.4586393	13836040.2674768	8216249.33997181	25377990.1954475	31848870.8913136	15806919.8919674	22914503.9076757	26492102.2183646	25510137.4930509	18798893.563262	21839413.0020461	40569338.713577	53709696.1170099
PC(O-33:2-2)	23154701.9065715	13909852.5518331	8499701.87365432	25741989.9960627	31111225.1164697	16012251.4251737	22205817.6490483	26497973.5088133	25236663.442548	19074738.4778963	20275836.2910525	40854560.833316	51218622.7133763
PC(O-33:3)	572644.517620638	283912.071947494	144519.373234104	443194.810544292	725208.957049399	266648.489724035	372797.973366304	513062.0215589	412421.111423465	258953.998328557	366161.494381411	1543488.44279103	2861446.80133128
PC(O-33:4)	124236.868282155	49242.8327733168	25898.1599801207	56388.7246655898	36238.1631027182	28104.8311543024	56939.4550803915	76179.0842919399	87299.7400242217	58455.9093043093	109525.956866222	105111.950223759	362856.103765682
PC(O-34:0)	13319600.8797656	6274261.40726361	2575045.91738388	11712375.0049057	14622142.7794381	6289123.34931892	7962491.11405751	9510722.62372926	7712320.19223266	5776025.2465724	6646861.25711997	6084721.64617492	11853840.8134608
PC(O-34:1-1)	26624477.0447241	19232135.5364132	13135337.1252901	29398079.2980694	30628613.3516319	24778268.7249921	26043090.3445995	24938597.8131847	21937096.9494834	18830101.7812433	19980990.2748983	25110458.4266943	30035191.3983575
PC(O-34:1-2)	26049075.4687608	19475998.4432335	12951509.1921707	28402829.7213643	31357679.1509221	24721115.1262779	27017080.796107	27918419.2314355	22983426.8059268	18803137.1313497	19573534.2657132	24672472.399271	29140843.4552337
PC(O-34:2-1)	12614704.8493128	10215946.4653354	6851182.39753801	15069668.9957044	18244135.5427277	13302260.4971349	16920345.9661357	18061831.8428105	15304573.2787626	13842609.0516115	15288680.7316369	14849827.8463398	24571807.3658944
PC(O-34:2-2)	12814434.750137	10238846.3626338	6768200.70842102	15052973.6478591	18026049.5793713	13598814.6043102	17541078.660117	17512926.3052692	15728091.8436443	13030097.6199728	14374242.6776929	15085330.4274621	22988685.2906987
PC(O-34:3-1)	1139254.12470464	714103.626057452	246230.737910275	1020127.22284843	1289147.44228467	640692.891543114	788207.78182138	807373.606155368	660075.350407586	385855.097965324	668030.866439967	1465853.73483257	2414682.20306653
PC(O-34:3-2)	1125754.39094784	529901.346148272	304256.417653837	983244.847530312	1176830.52750286	537757.826381275	624046.388493219	826646.552310402	755795.565979904	616825.34047289	578170.901081256	1477707.59019546	2217052.73185564
PC(O-35:0)	37363934.4129856	62880086.8576585	167429167.936356	45616243.1146022	42746887.0335149	259723708.14079	255314425.003015	241812918.187831	151009976.979266	98109303.3924645	38216829.8253984	28515513.9886438	80261390.2552279
PC(O-35:4)	13557887.0637929	7522073.8663959	3742983.46261927	10733941.7736109	14981680.0921115	6906093.22978493	10426920.4148427	12889374.1745029	11514913.5132711	9243470.0298141	10209873.8960837	22650028.9155153	29856608.0114828
PC(O-35:5)	737622.427521759	312586.701054222	198074.181147732	433917.699460494	573239.363922102	286431.628522637	597894.862261742	707293.520573101	721068.36098245	424665.825263337	624201.366005533	1500265.13056366	3275996.71557407
PC(O-36:1-1)	45394237.3110607	28417678.0806154	13746883.3723476	49839121.2279708	52108263.4890582	35871510.9697834	54557767.2629587	63187460.4917679	56440031.4615095	38962296.1023958	47368314.9783295	65620073.7905615	69448165.6545902
PC(O-36:1-2)	43381135.1094216	27892847.4994334	13441929.2321826	49297373.971169	52429064.1319044	36675949.5562475	55082856.6450201	62168674.3877257	55419410.7521405	40518953.4215457	47170610.7413736	64407078.4763983	64460867.484641
PC(O-36:2-1)	45589938.3035291	39488552.7909273	26483405.5535078	54217700.7870829	63351737.6996706	46971084.2401401	65640076.4231747	68080390.3623489	62958230.8777339	56346144.0456308	58576139.5052413	59275288.9831297	89956762.9667542
PC(O-36:2-2)	43963784.3422841	40311306.2379366	24901727.0152043	55817253.7734885	61707977.2713923	48949062.9893957	64040596.6766099	70444297.3154551	62472733.5007136	54532824.8551987	58727999.8506154	60265560.9806978	90714933.2486331
PC(O-36:3-1)	4164862.5785743	3762463.69725062	3120567.95377665	5733720.99450021	6408959.83314363	4559180.21639795	5225540.66283135	5601371.54014254	5404970.80503651	4555392.57285956	4278030.37269256	7900064.76002341	11055188.6862853
PC(O-36:3-2)	4501096.77594282	3882593.29112084	3007164.32002366	5617487.35264526	5706358.32944276	4539984.91839852	5426210.77953662	5584883.84234742	5193079.03706497	4555702.37615857	4418254.84276864	7679429.15709932	10345608.933376
PC(O-36:4-1)	9840230.25780157	6149651.75854848	2373945.01269365	8362415.1648576	11004923.2706774	7058789.92337496	12284927.9836938	14498411.677702	13025612.3339207	10776147.6370677	13061883.1008394	11577041.9172493	17097591.3574524
PC(O-36:5-1)	1453815.84434226	812696.386980583	345981.621087798	1185118.65397683	1345835.99977119	733988.847170307	1277974.92468488	1561212.87513588	1205283.16158475	852096.138887126	1093339.39141179	1218402.15528982	2104483.15046152
PC(O-36:5-2)	1428193.18806712	742163.851327092	369838.096502578	1157058.29465515	1630233.53927547	849761.514881313	1281955.76570745	1549623.14076966	1314162.74001078	871108.375243955	1154928.33985136	1029078.20396475	2106896.90403824
PC(O-36:7)	922410.674794894	988717.323052745	234017.816078296	898254.878054845	1977999.09214147	3639579.24717715	1798386.6912489	1503525.41904434	2323072.08723249	1085816.27881957	662445.27545266	387198.493694341	648435.218288739
PC(O-38:1-1)	3702268.61250416	1840091.03952983	231111.268899162	3238602.72621836	4231838.61049762	2519436.5402592	4361805.89295271	6451365.95647583	6001433.05651091	4171446.7296316	4655892.0835194	6306329.51498936	5963337.71157734
PC(O-38:1-2)	3386002.14160035	1563215.00276778	553382.899295788	3528786.76608466	4160174.67422594	2548411.86274939	4490541.06843441	6542913.95747784	5939541.34629362	4101586.12583112	4944193.42277934	6245020.96494319	6485379.63852134
PC(O-38:2-1)	4009826.26372107	2540694.74123803	1379106.35111963	4671281.15354895	5491591.05921597	3105653.33914975	5513055.09624905	6342832.30973216	6362116.48409383	4924034.99860681	5022092.52565767	9586663.39749522	13345802.5668295
PC(O-38:2-2)	3852366.57309458	2613411.93946463	1288585.39968516	4534118.31631394	5370125.57471178	3607075.56389785	5392852.6119926	6652507.78358724	6196112.81544985	4564529.60814182	5465528.77461477	10128003.6578269	12873459.7155732
PC(O-38:3-1)	6479877.17472946	5047158.55221275	2696095.65265715	7106604.56040316	7848923.69275158	6554990.89443186	9249584.98607303	10692092.0793912	10660039.0568801	9220033.34444654	9140611.79258719	8731399.65772523	19441069.9935641
PC(O-38:3-2)	6530339.26429976	4562906.57505854	2990587.76927494	6855644.82745756	7509506.1040495	6468468.01630483	9352504.4874751	11253506.9531501	10389836.3073926	9405098.47009278	9103044.19624412	9008888.59924182	18205289.330153
PC(O-38:4-1)	16350028.2699888	11899831.7328989	6905605.38557988	15835507.7857048	17124527.2730072	14385230.5018813	21768546.537636	26364237.5637397	26966782.6222448	22664925.6308269	25130461.2167865	21979839.0242293	28242969.6652057
PC(O-38:4-2)	16477219.9357116	12442374.181571	6735914.23688728	15996234.3716286	16924108.6620982	14361577.9783478	20210084.4786162	26837066.8825949	27045008.1541065	23758014.1394488	25155091.0685889	21367087.7715296	26942573.4233923
PC(O-38:5-1)	4757158.58419885	3950401.51700839	2234677.62403048	4783539.51198494	5603583.1046543	4066618.68277689	5343477.26453081	5556948.31498523	5637576.70045018	4700358.76347208	4604710.51787134	7171287.12349036	8517180.14197398
PC(O-38:5-2)	5190384.43820506	3961939.59738483	1903406.80596931	5330623.28855629	5628373.61459113	3815839.12100016	5394958.44957585	5954423.46000839	5291601.11247938	4389442.84308625	5335998.70024831	6020009.58291964	8185574.18513169
PC(O-38:6-1)	9982546.04035607	6001078.87344831	1873729.91830019	8598430.23005353	11404664.8105477	7587852.10567461	10731475.1377161	13585608.9490538	12589081.7525498	8931687.84147409	9700536.90336597	8032445.89692379	11813782.0269991
PC(O-38:6-2)	9721898.92846181	6038885.81705528	1894698.9005233	9146704.27209195	10448224.6982595	6414644.94308576	10354907.6076932	12693664.4456632	11516320.729027	8592905.20029604	10577341.1815845	8052079.77236134	11484143.0119026
PC(O-40:3-2)	442996.106670273	253706.34086827	89981.7412628358	410274.705033238	494746.85200511	444918.483738674	409019.990010088	744086.148287537	719479.013504582	709216.069368749	637153.931647944	915080.994909009	1503190.29235963
PC(O-40:4-1)	1598804.08052576	1145367.46126758	621353.360445606	1453575.60808498	1479375.61706821	1152171.43680291	2427851.78904928	2821227.32421872	2891689.79601177	2622558.29950289	2960422.41037594	3062357.14305004	3847483.72839353
PC(O-40:5-1)	1447798.61942303	1657808.38135588	840926.40325135	1682228.10122892	2067804.12957407	963324.370114338	2530227.55285009	3522350.46391157	1984038.33392472	3039739.4041156	3478528.40919018	3571671.39266387	1561986.36388766
PC(O-40:6-1)	7865689.03051857	6216561.50226638	2734323.26504694	7088363.28139818	7382767.67396759	7257089.30478182	10624481.0446753	13914833.4094865	14067104.5174232	13298527.2644306	13322703.2108912	9283344.04714091	13400464.4021376
PC(O-40:6-2)	7973113.05709607	5803144.74539253	2804380.04453719	7143830.41012212	7648944.90165561	6692143.18093726	10858228.0543752	13742730.7895567	14493232.8566647	12832405.5818374	12810397.3424878	10122401.8092492	14525162.0555842
PC(O-42:7-1)	181233.068130406	173659.20980109	117088.249921939	137851.345034337	104876.200890188	0	144449.058695958	158559.652800878	152332.814979588	168721.649686557	130330.950643222	200625.91777133	126036.243931931
PC(O-42:7-2)	177489.720043657	172058.229644358	135138.839592217	149538.206551161	83286.6386023947	276724.673672943	169534.016322688	169852.857052925	250914.424094669	163686.024184184	139033.249282252	230933.987874068	159251.714904476
PE(15:0/18:1-d7)	6120566.52930474	3457986.11323634	1344915.068692	4925957.65960443	3881947.7577531	2994680.46775032	2093478.74006933	2612595.60826194	2533392.49479684	2565166.41736563	2928575.54408766	2514022.86276392	2276525.04790176
PE(32:1)	26644.4547097037	26024.1613624661	5467.77076164551	41705.2101219875	41901.6669401728	43181.7310888959	25156.4682555039	6940.55115352037	15135.4800659225	9681.30520861462	16842.1243492688	54506.8043759138	12173.1689214031
PE(32:2)	19093.1280746616	3144.71517584136	3964.08941513139	15329.1942190822	22779.6224603612	20016.4001204989	34318.4842135473	23680.2768627399	29697.8618067437	15704.7138769398	21735.2761075578	34451.0321924639	39654.6178431725
PE(34:0)	22282.0768516442	27552.8211710081	8088.91635190434	22693.0589056388	21908.2588957972	41205.1902936686	44903.2732075501	38540.6194761949	33365.6791573921	27561.8865044608	8124.4705797087	53168.8003483848	47565.6328552463
PE(34:1)	3967547.80493897	2341448.30334466	1342057.61301467	4936344.50303498	4211979.84686891	3445530.23233401	5688228.94895406	6087945.3249059	4243035.39931353	2914045.48435589	2909592.1245484	4026186.71459882	2831237.77123384
PE(34:2)	5455459.50901016	3506492.69514854	1299535.38591041	5532867.33156246	7882199.35839991	4474897.88442322	7052535.84568078	7186732.51602424	5617618.62582	3565553.04064649	3980407.39416603	5873418.36073481	3522093.33679776
PE(34:3-1)	198880.559240588	144468.300215825	65096.7338103226	244199.148376233	310233.469263677	182761.01853544	346900.919982907	266358.654412771	270649.577067254	185172.803042116	154007.377627866	414674.09105125	449680.595693344
PE(34:3-2)	221186.828123912	137083.920665606	76596.1056342067	172547.001084405	305677.156650896	184296.326800878	310835.143452241	293101.185590694	300326.03920956	144370.771814792	173458.424050666	415600.306822014	436202.486937214
PE(34:4)	13807.4840140699	6234.44944054945	4272.24979107949	25041.0299107901	43083.0325522152	15663.3606021059	41649.706267659	45552.6034014013	36821.3202825956	12132.1543331927	13733.675729673	59452.2458332343	49399.7004211523
PE(35:1)	69860.8704271761	49405.5782263476	50413.3708372619	112706.080673241	119529.8617388	114244.958856216	146042.389763311	177755.004185405	85304.3849416911	57388.0319012594	65205.8735842913	132723.993689809	100056.954583127
PE(35:2)	221743.188946207	137431.396618853	61505.3147566615	336547.606346832	504717.88697708	237457.357112787	453343.940735551	457182.577879963	279971.681660499	194562.527652327	169158.344223858	332631.456109069	260349.99040851
PE(36:1-1)	1510767.66592529	1238035.95749134	784855.166003749	1624923.52047496	2273587.10552634	1679323.79201445	1683686.15204151	2099490.97511845	1455472.10610126	1128161.3723731	1033672.38385194	1839582.28228315	1345418.30796122
PE(36:2-1)	6263261.0389977	5012977.95226559	3100407.55960118	7641813.03856934	10988191.6547156	7257997.35156461	13813027.4570977	11977434.7414036	8982884.58462701	6556189.55800478	7051086.42529819	9988384.90956707	7232392.0550362
PE(36:3-1)	4002013.51039699	2186752.04754425	1213211.38697677	3917466.37949134	7722647.70428551	2399874.86860366	4710652.03376316	3662223.68183627	3398403.06489912	2051797.01599068	2242346.36983273	5498618.7995875	4393494.26018458
PE(36:4)	6988309.88143606	4237091.37192601	1774612.30636074	6585746.76934779	9236168.83014976	5544725.03798522	9371662.23120652	11767922.7704195	11377289.9239704	6062592.0269076	7129753.88831709	9461658.35580671	5153163.95700684
PE(36:5-1)	421711.328689527	242788.731663615	145218.557902658	439433.276704649	614085.088486856	304391.332690183	626489.233075399	769828.609173113	453416.970727241	238516.335977603	293540.765210111	555782.550545035	328406.09913612
PE(36:6)	74289.0117227539	51582.3937941576	11238.2898409364	118960.727262719	194025.474203756	91487.6410833292	195266.407503956	241893.512853862	189027.559297601	98337.9025169942	103416.690045956	175470.267388111	113250.447521285
PE(37:6)	71564.4334278836	42136.9746597428	20422.8249229369	92357.110463726	119800.206853635	83108.8735225742	127995.318136837	176354.654590329	139801.41328483	58720.2788992954	83708.2731616223	82240.8611972111	68713.2904071607
PE(38:1)	34119.4201137027	27031.5708579164	21283.1494328371	59210.669978943	49535.1922042821	30872.3242028364	74269.6712568495	91181.0485788754	49374.3966847746	37487.4055729276	36427.4218853515	48590.9474374988	50339.0840490488
PE(38:3-3)	672638.473589339	738209.501462967	491002.54648872	1077237.66027415	1117737.18139506	1211153.70877397	1349397.77445891	1432575.65925741	1126326.69738146	578674.757467699	896453.576112404	994502.001551594	935050.680416837
PE(38:4-1)	14578827.4864436	10063558.1778192	4524399.28967261	14854977.0233581	20281424.7955521	12384624.6620934	27157384.3493596	30658267.2307991	27919906.8713634	16031914.1582867	15579926.4418166	16833561.0482176	11176665.6234521
PE(38:4-3)	12098812.6546463	10248834.8258327	4275667.88860348	14041925.5989987	19133414.383718	13466489.9130727	26864332.4128974	32090557.0502632	26613047.8300893	18531608.1520334	15134940.851814	18584212.9371294	11971295.2744772
PE(38:5-1)	5524993.52956047	3178784.07587523	1373295.36021581	5561938.40876545	8068884.72037674	4628763.87712523	8154568.81765299	7986553.96355056	6916997.80463098	4125053.34550251	4610305.74730906	7723009.44307655	4478443.91880504
PE(38:6)	18118972.6423432	10824096.3725842	3777161.72349203	20073346.2248104	19926994.035037	16744596.3665584	29099812.9468085	34964649.5533634	29300135.5997869	17545083.6873989	20675859.28201	18865175.5292552	11405413.6001594
PE(40:4-1)	100244.069000561	78120.405975183	28800.2859361985	97396.359188164	149790.42341405	117103.279897382	211791.61377435	221961.016830473	181744.189167794	133130.344392583	116528.988576818	152330.97523873	68181.8839891665
PE(40:5)	701902.920269308	505433.958581917	273165.414642639	1034049.39925098	1175695.1643388	841060.013781782	1575924.40200498	2305657.65071304	1247847.22352523	617478.900357889	791932.865177685	838766.467915496	557852.585730691
PE(40:6-1)	106863.20642409	102670.439285228	4933.13355072209	57649.3059071519	161528.582632244	43923.6809040455	161584.786842967	157148.632546644	206812.190802758	70348.6207400056	107374.081048628	168382.572728904	73121.0034601607
PE(40:7)	2358029.54198354	1741361.80888357	611796.581910541	2254268.20446912	3006460.22145234	1790948.53244427	3108998.748414	3471127.19324281	2642089.94308102	1521939.73173567	1948870.48664457	3333406.80064437	1402636.9550682
PE(40:8)	84831.4523465179	67138.2947011011	6776.64873902029	64717.4820912289	110161.143150197	54720.1839204368	130602.529589928	221307.033092153	202275.085154156	98509.7760866152	106218.76394534	255739.909039191	194964.053135386
PE(42:10)	53189.2366147577	15804.7903579966	2568.16797369039	31176.0573811416	53916.8996331955	21323.8447449987	64235.2354379899	75818.4406033958	90413.7507534618	62717.3613146456	48986.8732528039	103116.66147867	49233.6735759741
PE(O-34:1)	57763.6535543943	41182.1927967217	30616.9239897054	35555.4322051125	56894.9291998437	33715.706089554	57225.0896081461	70977.5188168136	72235.4718629264	62112.3799390056	97553.6608787314	118960.862298145	121665.022391548
PE(O-34:2)	28536.4962272421	16852.4684551421	4388.62829057291	32771.0665672178	32417.7817791447	17426.2677452865	34406.0739933244	38002.8695672442	49298.4840880218	47172.5391723932	58434.3784775572	83935.8736135659	72659.4628230109
PE(O-34:3)	3920.97623268123	5140.68741796178	2873.96367030765	4035.24632020959	2090.20580141494	3889.0612362998	6519.42941912699	15457.9397840976	7232.45912909609	2974.60086636056	8187.35779047145	4553.31466519672	1464.06084207435
PE(O-36:1)	10953.1120191478	19359.9425021733	5152.88644860884	18884.6405457559	32896.4946078039	20915.9306672944	42375.0113489705	46583.7583856959	40861.6989199054	39496.3447001099	32107.7516166583	32286.3305733107	38266.2806814471
PE(O-36:2)	49583.7548497011	32670.4905885494	28359.006999045	44255.4579450126	30359.2106260135	17162.2641008995	46410.5088673911	42795.2143029209	54955.2876454183	58335.6440636659	101105.476784711	55047.2750322314	113298.776474449
PE(O-36:3)	24255.8265687592	31835.6908005525	17346.499150503	8450.80419297789	30171.7479418522	22305.0548535314	34276.2863741115	48976.7286193961	72309.6460783782	36174.7461802315	60431.9629658007	140524.877641062	113901.692762911
PE(O-36:4-1)_16:0p/20:3	153373.068311111	81385.0358445083	29534.5047502119	114403.374517778	140776.43777848	36443.8635504566	82601.3088268883	74328.997910368	73075.0267241428	53463.4633698476	82723.0666658356	224431.927066756	167192.175443561
PE(O-36:5)	40804.9729343036	27604.3219379788	16281.5767034736	31018.6870381525	24521.7108506058	29153.693130175	43614.3101196322	47539.9436867218	19134.7256167612	18275.2507692373	39632.8150229052	69626.8967530103	42805.9930549583
PE(O-36:6-1)_16:0p/20:5	181616.023343914	140151.882273484	71276.3918378543	175823.231722025	186836.025006936	73066.8096943593	158571.035207425	224093.944115304	134657.376818033	112730.155321714	132870.541610569	381638.795829158	384463.518460684
PE(O-37:1)	66762.650808576	31810.3344493003	22628.1435595757	23136.9949970202	53184.8309737469	4672.61331056835	29760.954983482	42910.4098043571	2640.59282892238	27368.869094062	46014.2919291078	56726.3770835422	30912.9087527216
PE(O-38:1)	14939.6655339053	4130.63590818713	1493.48293927906	14388.2909303958	18949.8225797059	26611.5051855561	29600.3335566126	34369.2613248814	31080.1897213066	31198.2704784126	19231.0873419713	8890.93955820783	46091.2609163416
PE(O-38:3-3)_20:0p/18:2	0	1030.55729945654	1067.70798113346	0	0	0	1020.8818923965	0	1120.7947915082	1124.83718045348	1068.72466435157	0	4250.93418864775
PE(O-38:4-4)_18:1p/20:2	3339.2519466502	2539.88144402427	0	3254.39494034627	1007.00578418433	4462.73261398966	1009.89715988939	5288.63766639919	1571.53621353634	2099.97145158951	277.729682783684	1004.15998536324	3882.47461288024
PE(O-38:4)	106654.125538961	120095.757804894	87283.5310005547	163532.129395396	108944.782746319	121698.817572703	217705.969943991	248923.693049851	221209.743215447	219528.217467693	290788.274568459	258322.797958068	445798.59845627
PE(O-38:5-1)_16:0p/22:4	186634.227066573	157900.886908608	78533.0285444697	196462.894407925	199529.831319554	117454.098059409	192152.00638679	227656.098382669	172511.520696772	136337.816581922	213919.833902824	281961.006789414	249244.869224165
PE(O-38:6-1)_16:0p/22:5	127219.993557633	84913.5800196587	40536.2895101152	106987.104051983	119622.202024107	66021.1667243022	137053.021028911	137893.431155455	110583.32713541	88323.2188548523	93733.763305761	183017.503225655	202384.647270219
PE(O-38:6-2)_18:0p/20:5	200406.68991258	107588.541146735	64087.7467640475	109707.875969998	150065.452451428	74947.3136900416	150104.020114181	171379.574148526	159173.402756557	136809.477360154	190473.112631206	296811.984790794	451712.511965415
PE(O-38:7-1)_16:0p/22:6	1853289.5506688	1227772.42598309	584567.119464212	1788611.6929767	1886189.68528006	1051228.99357791	1907019.73756527	2299348.67689213	2164832.19002109	1623687.30119174	2321445.52780575	3283247.28972246	2860729.23404647
PE(O-40:6-6)_18:1p/22:4	28613.6167274963	44218.7138707567	22332.9393987348	34088.7172481633	39051.490134501	22251.4327307621	35132.123450448	57296.7182379133	32433.744910484	37004.319717364	32533.0566539519	46356.2584689204	66958.7848860189
PE(O-40:6)	135128.252736001	91737.0825806147	43515.7422509113	69965.7428856882	116026.979451521	97908.7363499062	130871.189420756	188919.859608071	219344.022185846	129982.533196247	248732.053444032	217641.528605506	258229.732667595
PE(O-40:7-6)_18:1p/22:5	119057.227160836	89998.2809769075	25563.8710660942	145782.175024525	164172.974195239	68459.9882762421	92282.3993996972	81091.5148823316	104112.648045805	37077.8124309111	88092.006779773	150017.491392854	258236.759512544
PE(O-40:8-1)_18:1p/22:6	898369.817338501	545649.09270144	253306.249462804	910058.147187165	943492.51172348	513733.28058694	810010.471532848	1093525.62837162	1076433.80045699	729682.073434573	1023780.87698753	1560927.63364957	1423655.93479567
PE(O-40:9)_18:2p/22:6	52631.8926209882	13723.2431648552	12513.2026574243	24684.7756270484	30504.7266350929	6917.35169628189	35976.5704330766	42360.8588682295	27957.8898511367	37810.2443363846	33624.0373649753	84271.5042858188	58385.5249604371
PG(15:0-18:1-d7)_(HG,172)	387450.97793463	491493.8973298	120018.558693622	385094.97313805	348262.791834953	332611.580293976	302277.017057552	446772.330090305	415837.913278934	477449.073890046	487326.801926907	415091.642574231	348200.865522885
PG(32:0)_PG(16:0/16:0)	32765.7775093402	17675.7332994865	5730.85056548958	24964.1058509704	39372.994107904	23815.26440532	47390.2281527057	64097.8120434699	58597.2553349957	47002.7588799264	57472.1012301545	72260.640665064	70917.6499133959
PG(32:1)_PG(14:0/18:1)	75124.7510300298	45928.5801194814	18128.6765404939	55323.1257237886	50108.9433645857	37979.7898045037	69241.7507714971	104570.237209881	76993.8555646136	56368.6905526627	72954.9276987952	79220.9917841772	128513.356838936
PG(32:1)_PG(16:0/16:1)	22794.3595164662	9150.60223027232	4817.0913865167	18145.9978452087	19382.2832296237	7961.94365196659	20760.645583051	23536.3505403493	26842.3436058822	18486.3222380403	19304.0706609891	45880.0685607556	29911.327860839
PG(34:0)	59522.9094548609	15540.7985318068	4386.5825124473	26612.8302821654	26300.5405173105	7428.97252761832	4388.98258034946	2243.86625872481	271.703918874499	947.822181611339	484.610036267958	1337.67436994096	2698.09554445873
PG(34:0)_PG(16:0/18:0)	2939587.01239811	694292.217774609	317628.234211071	1592484.1210459	1936556.62839301	270950.58060475	225954.628694336	147310.751755442	96230.5846154662	44797.8482808548	33450.6932893381	20839.9726113435	17134.4844460041
PG(34:1)	18260.3090071121	3716.38622133594	442.80039635219	5704.58936277979	22758.7900810175	9971.92588678896	19844.4098604615	18075.5127465339	23118.9835167469	13559.7991665354	8950.34230951182	13560.5419573413	10429.0285118791
PG(34:1)_PG(16:0/18:1)	770835.778084962	473396.104467398	231308.769858949	967334.677263994	1190335.65551394	774054.359202279	1675730.31634201	1996066.91805738	1805328.25545792	1042412.20746321	1218294.86224303	1562883.13943604	1163648.79982889
PG(34:2)_PG(16:0/18:2)	135358.779582374	71171.9186816717	32094.1767672664	135919.654067837	171741.197048036	89795.1526838124	268969.898197893	352642.153256859	320587.291938671	186980.069595338	231804.626182582	353338.155429903	237593.338588566
PG(36:1)	32266.5964436136	11607.3796429424	6505.49965713261	14985.3234167229	16825.6598985816	5443.81675219989	16904.6500408937	19142.313174488	12737.4126693076	11685.1550029353	10154.0178601172	12634.9481393354	4846.78787357728
PG(36:1)_PG(18:0/18:1)	2804457.69356769	1045750.75055175	376927.748252826	1541894.04468514	2183322.21630869	880459.332626506	1640772.99886149	1970553.10576107	1545881.61511798	1013206.02132176	1059436.35595571	1191977.73089391	776886.936325765
PG(36:2-1)	40108.5653430745	16122.8395257755	2985.20451759571	11142.6568388403	15338.9510128371	10373.7847298743	9694.96421384392	22268.7214411476	17123.8506310933	6384.6744600984	11803.2239275675	6948.96278650105	5759.03867299339
PG(36:2)_PG(18:0/18:2)	3646663.41200871	848102.465960847	328017.735651781	1337400.3769759	1734385.69155404	578378.739311474	1384216.88019178	1760461.53434727	1371661.45379563	785503.013592929	807964.112931395	810434.894701735	514345.796174722
PG(36:2)_PG(18:1/18:1)	179204.621997795	186443.353984375	78011.2803541173	253834.162562546	278059.697750653	191329.136850826	360439.296917762	3950694.87767691	467758.515618577	3455971.38559995	198361.278815051	1789400.59427242	219130.689311089
PG(36:4)_PG(16:0/20:4)	40642.6391967132	54324.728901085	19383.4585989176	38361.2247992442	65856.6881684881	29551.8828096753	47122.0964643933	70287.3437848002	64512.9985273312	35201.5059224123	42787.2257231799	138500.64216256	97554.3486315915
PG(38:4)_PG(18:0/20:4)	524703.675777449	192429.614458441	81575.8703837411	303282.87370209	266291.678886627	86105.3122657054	120915.692651563	135403.363320834	120466.808507913	61350.4549708174	53903.4228680017	130280.860651685	55649.2644159678
PI(15:0-18:1-d7)_(HG,260)	93278.2308825131	83547.005948978	13990.8907155662	64140.123973446	89687.0559581816	82755.2047046666	40842.7795532659	30806.0923037887	59502.8739048686	99158.5880439236	45469.5708490458	34210.9188079559	46370.1249505085
PI(34:0)	70680.417480897	26666.0620490209	20935.0833324931	60050.3848783579	88691.2087413115	60288.7475992101	120059.667107418	186304.335010458	187056.797446326	129305.446339125	150746.920733727	89479.2086764444	115057.998005967
PI(34:0)_PI(16:0/18:0)	227780.705710122	109809.222276044	60315.7324719466	111066.146080534	202606.09521856	138551.864466984	341121.452803584	514894.773832373	504770.357663368	397371.151533684	461837.6925168	366706.672545881	342319.807007542
PI(34:1-1)	2671152.50183212	1731344.39258762	1069052.92555876	2585845.43257459	3480272.00537321	2716378.59570637	4535916.92324531	4924021.25861587	4266027.01571555	3458924.92290142	3552840.85879203	4308076.08247865	4657616.10815325
PI(34:1)_PI(16:0/18:1)	5834633.07793691	3654495.37983803	2402349.65376584	5789294.71065639	8327019.6436068	6471066.25015668	9832073.49236125	10706281.747976	8975024.64369637	7519184.20936725	7529102.78649988	10190472.0979659	10957833.5478488
PI(34:1)_PI(18:0/16:1)	949946.937788673	498920.78993459	266871.08270606	825601.938369155	849654.063008385	887304.588057052	1260364.65240706	1402396.57588197	1271927.94172147	1042140.94712971	1019401.03509067	1000284.54945208	795529.449956088
PI(34:2-2)	2719055.25150372	1549087.57438543	753114.136526931	2837279.76191991	3449605.17195889	3109521.35599964	5081339.48641959	6015738.12743863	5068959.51253123	3960788.24273172	3820457.1734997	4767930.7846151	3694439.4235703
PI(34:2)_PI(16:0/18:2)	6586718.38591039	3841063.50085738	1791553.64860116	6753368.10048505	8760102.4907156	7214018.93935864	12377505.5632475	14906808.7925397	12549333.6778436	9099057.93199786	9163038.75047465	11419162.4829375	9062478.08995213
PI(34:2)_PI(18:1/16:1)	501073.275732768	333502.572151101	245538.608106193	661109.566843363	668380.57703692	421731.313806041	548995.443506154	546559.795575467	501012.336823173	393285.822116095	337999.101771015	946020.129165425	599910.426452841
PI(35:1)	193216.508716049	116778.448549772	60770.9367799093	231564.771214731	266995.845692186	213902.907276454	343146.014846138	441341.9669536	350174.959014851	242834.639220417	231286.787113024	281151.360406625	411249.409537792
PI(35:2)	166378.893051062	98274.5588111514	47465.2939085188	170191.612555732	211038.842229825	227415.237585486	333543.468133761	437350.708588775	345042.677531093	260138.744323448	242044.756450441	315354.605660694	314517.253572321
PI(36:0)_PI(18:0/18:0)	49310.4220211201	34695.4955751588	17829.2241989087	37336.1796095467	53945.8705904545	50368.7779280141	115919.927369202	203842.927882135	184070.937758992	136722.710855991	165413.113633538	151754.909099601	195773.042887864
PI(36:1-2)	3893521.66689676	2390217.50077308	1414002.04801148	4123199.16694099	4999487.42928538	3731597.82890246	6385048.40113963	8371420.71671164	7127458.95129848	5556180.97629225	5639031.59635808	7940803.78047644	7856222.31620575
PI(36:1)_PI(18:0/18:1)	8995840.78917603	5551057.56162356	3120625.15331943	8848854.27804893	10103417.4609294	8476784.30868739	14521959.1433898	19111665.1700177	15836997.1565362	12330478.5998117	13098206.0014248	17299627.3596201	19346760.1098461
PI(36:2-1)	7341346.1072008	4667310.86790848	2625853.30523979	7930302.12273913	7961728.33526353	6642381.05606684	11971213.9648796	13537234.4793522	13739047.2454688	10812987.8590701	9371637.2126386	12029327.2218687	11392285.7953729
PI(36:2)_PI(18:0/18:2)	14554532.6639459	9583834.98950536	4561325.02618891	16749863.9503129	16268999.3166239	15105605.3350162	25501513.7615632	31640162.4279962	28931027.9263944	22931159.780272	20011491.4242898	23337397.2115895	21170131.7726138
PI(36:2)_PI(18:1/18:1)	2629741.1206141	2609730.81398557	2382454.86777004	3656195.69868045	4581650.27546184	2345516.71502658	4283709.52308412	3751005.96247813	3443863.59948718	3147105.81703566	3643858.65724225	11175440.1434974	13752367.0857732
PI(36:3)_PI(18:0/18:3)	217134.586951578	94499.6706359366	48541.9834062784	201294.390259032	154957.355804012	156912.851924661	254882.537032094	237068.035979724	169957.98682711	134309.21020482	103088.195156144	667243.259406692	443092.853135645
PI(36:4-1)	3181508.95203721	2059750.80621337	1049045.75299424	4137108.36798258	4503442.49551884	4029996.19332947	6003914.98373412	6459233.56579589	5579338.60230479	4186843.97240335	4530711.59442112	7218940.4315749	4349993.79928068
PI(36:4)_PI(16:0/20:4)	6216951.61596551	3964800.93344227	2075004.81156394	7942719.92437882	8570296.81188958	7532180.79008273	11613500.2610513	12873114.9831635	10303495.2891463	8060750.15450035	8854691.3468958	14084882.1306633	7781084.55143804
PI(37:4)	342943.305317563	226787.488780528	120298.798392028	466565.972815025	488529.385134825	521643.942225534	812665.043879935	901701.621090878	818275.205032437	567565.08288583	563945.673725226	695689.81620831	586649.53765798
PI(38:2)	232474.420740828	175286.761468678	82846.7196513985	342074.13316475	362893.679345358	366676.042693972	519948.956495526	915859.385620794	504439.200543687	433939.413945989	344489.479989151	369204.077111652	560160.420513757
PI(38:2)_PI(18:0/20:2)	520594.32161235	347495.756396112	189842.643960035	793512.228529442	922484.95747376	745208.135886154	1231967.22744701	1634414.2161046	1289877.79437622	836308.081307356	802586.79421932	740358.700184855	1359548.61624742
PI(38:3)	4370778.51040924	2708038.95823827	1016310.01944151	5859845.00729888	5766765.65776164	4859503.85533067	8801762.25164021	9754795.7526384	8498721.28895181	6400129.70588437	5779701.6375143	6448321.05564864	7936113.86560995
PI(38:3)_PI(18:0/20:3)	9688920.14619499	6245963.67897251	2963565.28671428	13728541.9814302	14023900.8352163	11819566.8513478	19929376.356137	23546680.2917678	19367160.59055	14534615.8550501	13991528.1899318	14829095.1157057	20095715.0547203
PI(38:4-3)	18282003.5729172	12650606.9969121	6756194.86379856	25237518.045081	25497769.1547856	23491251.6595397	35128624.017443	38635349.6183642	33832180.0409701	30386671.4488571	28790709.2757733	29747023.2136374	25566040.5434427
PI(38:4)_PI(18:0/20:4)	42491055.9053921	30815310.4810598	17116196.2030545	60712189.7546695	61941107.431142	52546222.5452423	83707104.5384705	92471314.2534074	80533041.3546234	70328158.5525504	67921552.38646	70213150.2469136	60032581.3139652
PI(38:5)_PI(18:0/20:5)	320789.624830629	178273.005306622	82678.4367701092	339741.526566888	364260.673878743	225502.629938292	465332.524718433	640078.07463012	506441.019971219	292185.383964154	254755.571600629	331604.629555712	266071.318330046
PI(38:6-2)	730825.689239988	465236.858947725	220572.69868066	924627.945116397	1161331.75965062	1002060.07219539	1664051.25060425	1882436.82011213	1682556.20139175	1145852.98088038	1103649.67170976	1553383.93867365	840508.560849311
PI(38:6)_PI(16:0/22:6)	538332.384987316	325061.252465101	159998.006659904	684028.431766996	849918.098217831	720132.064590446	1230137.00986307	1389210.50040983	1231737.85199352	872500.108384489	811478.12489746	1075086.09857497	585202.27920207
PI(40:4-2)	389352.010104618	263083.173766968	103908.045481047	482343.036076846	583259.399529435	462506.583330302	725658.703464693	951583.967471821	796584.5167416	613714.466201474	658196.762909152	679213.737783059	704423.133197177
PI(40:4)_PI(18:0/22:4)	756958.541944488	465918.067948775	220841.32759045	966552.535538291	1110227.66880698	874760.804339877	1607082.27963906	1956347.03836749	1804997.69942823	1402998.77112248	1329938.69109794	1175503.00041288	1318022.91183341
PI(40:5-1)	320070.53008759	209458.107872204	103080.168841637	383407.937445946	422183.67493409	594785.021470261	597922.03345389	622255.669855138	621362.92539102	491775.727001181	442861.474428368	413070.309122717	460901.131672774
PI(40:5)_PI(18:0/22:5)	527078.797955452	332420.869387886	170649.814396171	680749.864578869	636246.258920318	569238.784479623	972239.749576769	1099049.2376196	982621.182844582	838244.832298308	839917.362584964	699376.429173769	754449.467149547
PS(15:0-18:1-d7)_(HG,185)	993996.638720304	744871.174874987	237830.539465834	1140867.85109267	1006278.17738788	775992.558027144	866833.985463889	945263.699390564	892546.733449741	933909.67990175	824734.212662842	904937.067107987	771256.418175032
PS(34:1)_PS(16:0/18:1)	22318.7512478206	27623.6849728135	15419.4383941478	29520.5413729864	35080.0835914499	26832.821022442	28837.4309576722	25848.619865971	29050.8161693052	29820.3273091428	23395.4269770118	29669.5697672386	8039.35622455739
PS(36:1)_PS(18:0/18:1)	1348713.94549433	1155811.14436845	550119.998875629	1227675.33655009	1452669.24588955	1097865.19451873	1500015.738607	1493259.80520913	1417898.84612195	1052197.8146469	1107555.45101604	1605436.9609733	682820.675370475
PS(36:2-1)	116078.30284536	123267.013080074	53957.0058163803	90303.7162030052	109551.051807616	56290.0297255818	90430.349346065	132861.622319614	60520.4107162941	50449.0288357826	75652.4085841753	103174.52022431	31915.1318728241
PS(38:2)	6648.65509981476	14736.6626385896	4136.20714278335	6160.27168478378	6813.14498545738	4427.78592113904	5804.52220704702	15350.7800758188	11082.0745989428	8591.54947633119	12485.8829630755	18487.1478396623	6026.27115091389
PS(38:4-1)	694974.898990704	777476.33469037	190692.728449279	420243.112697089	485559.680996378	242760.65449297	444958.275316991	510001.573718372	300417.850988758	231441.870836928	255550.222228313	475209.380011823	154381.998096277
PS(38:4)_PS(18:0/20:4)	28339.6742415411	43349.1031567765	5402.02628002453	20374.4086491095	14383.0845871589	14733.9393939523	16879.0363000636	23991.4495411954	10886.1647186739	11773.4386865104	11175.7357959616	19117.2410582219	1841.34618876434
PS(40:4)_PS(20:0/20:4)	22850.5593002315	20840.4486401922	2253.59305677767	11965.2791225935	10510.2022453866	997.48890982791	21151.7522639325	11973.3300023625	26091.4329863632	19097.6012917873	31305.7273878251	73043.5508761965	79824.8389560972
SM(30:1)	5376760.23142769	2148712.65687527	745468.137462448	5228362.53794066	5486586.49888895	2901066.94779719	7050462.50135682	9665402.8536228	8159779.99696165	5182654.44040085	7043091.80970585	9371809.37919744	14593789.304609
SM(30:2)	132152.873904097	83886.3441307065	35290.4044071153	189404.77607126	154393.675450557	112204.981764912	168760.907078127	227354.590662338	191924.533409273	113324.085478315	153314.512302694	377857.358786114	548104.978925342
SM(31:1)	1908748.70421221	766896.351076825	348519.520068834	1527617.6120646	1601468.35767767	917149.647004502	1885395.29091704	2955832.84404309	2513571.17873284	1518359.02522226	1946531.24522904	2519329.98598438	3450271.51222207
SM(31:2)	148570.595386229	55228.0528825513	34422.5576606919	141316.747171805	141493.983966638	74064.3723966353	183983.842580572	279150.017703568	197635.971483644	121895.555585383	187179.559861658	267782.181285971	340039.31711919
SM(32:0)	2962154.19546243	1452133.04199249	879079.426443995	3035710.17599824	3396543.81094879	2577686.61621705	3049426.80983084	4977479.06177649	3681563.36321166	2312676.19390729	3437125.80682822	3916767.89389421	5511676.64188123
SM(32:1)	96299737.4488821	51686166.8421188	21678827.840728	92203776.2539237	98355776.2402156	55558447.8669041	102136255.655236	128380968.034432	112348295.804894	75287655.3398171	93845672.8421786	102139357.73807	112371381.988882
SM(32:1)_SM(16:1;2/16:0	229769.276972768	119277.933188438	40515.3999780654	179386.672027699	275866.101634083	156064.082039585	285292.46578527	371360.306150487	347732.621617218	202599.926516661	276616.936300697	229533.202401796	295708.721633552
SM(32:1)_SM(18:1;2/14:0	122479.492021136	20261.61685778	23205.5408425864	108325.730276855	78982.5709457841	60418.0151434852	141322.541422511	210117.284634524	170500.790632508	96400.7140967142	140846.433840095	166591.653547634	147618.969687352
SM(32:2)	8588370.89713803	3843719.41065925	1730929.56745316	8382609.11249091	8991837.60535662	5090720.11988489	12199408.102988	18816155.5577205	14434845.4182306	8599907.614474	11019496.5152082	16156827.370367	18494663.1369063
SM(33:0)	390530.057812408	143905.014325616	74322.955514495	340854.722085174	264429.384806282	177118.676169897	498560.826926504	676553.639899203	665500.992092395	369297.685870981	685086.685318599	2521781.23410044	709833.16811291
SM(33:1)	51738896.3024536	27613542.3402495	11392294.654328	49689534.5329362	53710196.5609668	34892122.5080752	57563367.4700981	75538988.5751016	67778351.957333	48982120.7271862	61215669.8500584	55454733.9503677	52549343.6769875
SM(33:1)_SM(17:1;2/16:0	227109.99503959	111755.588581228	41429.937117095	224422.453971057	200076.935268402	109557.443376133	218089.294354244	298093.028220568	246924.06770229	189670.277093648	191063.963398531	215378.54424268	208875.700338658
SM(33:1)_SM(18:1;2/15:0	30131.9250154407	7812.29161844542	1123.21452395318	32317.2086588261	34684.4355214007	16865.1752671557	36837.460788005	72523.7497424684	39038.0271555326	16459.5142196638	44734.0641871222	32492.7620374705	34597.2116209629
SM(33:2)	2492437.98207824	1357226.11198574	598038.505388075	2396868.679272	2625014.08618311	1419947.52922071	3371143.74948507	5314381.11260467	3878832.02833487	2251366.12037288	3374752.52810608	3699193.96025248	3408790.07155999
SM(34:0)	14318474.6942004	9341415.99595354	5752033.70061702	14313908.6344928	13088823.8004148	12598998.8585296	21588404.0199536	24937089.6571269	25710371.1891798	19373879.0898266	26270292.9240693	22204367.4415624	24129656.5286791
SM(34:1)	165686808.993713	181464815.64018	134972695.535226	159547626.105314	172471620.780215	166151814.573528	174262228.549728	175411927.043839	173954950.320829	175619405.151478	183635970.601368	181834651.572955	166737809.478285
SM(34:1)_SM(16:1;2/18:0	77513.4725801074	65415.2083528177	21041.1405790515	50496.5647538819	50886.3589079068	34202.6617282411	56647.770476444	70741.6695866652	83273.3279097856	74179.4893564817	79260.1742169505	66262.7889381568	55677.0826738972
SM(34:1)_SM(18:1;2/16:0	1863503.0497741	1141078.81302155	653364.844464361	1650788.81180784	1711481.24481932	1365670.16453629	2193715.44921075	2525228.92566074	2352069.79778066	1954866.43694913	2361209.32611181	2094254.25527545	2002950.6484133
SM(34:1)_SM(19:0;2/15:1	179863.606585551	112101.152392816	62659.5409085615	172891.438661104	193389.63674157	134767.478775007	210848.303233432	228092.397638831	238720.976005693	197089.000113882	259886.230685886	196082.613196082	198518.19920185
SM(34:1)_SM(19:1;2/15:0	56256.8565223184	34827.9642564386	10970.9008975332	45170.3474695393	47757.329155406	53276.0059015414	61779.245662599	94037.2926046235	65849.5340224679	62125.2689746401	73946.5417791015	69611.0873934367	47886.2690049283
SM(34:2)	190166347.924088	132369640.826333	58642633.9906816	193757881.354835	188936995.334655	137553739.149319	197272045.283203	211474499.228677	198844900.000271	165141240.214975	185995606.834317	185863497.476604	173273898.120985
SM(34:2)_SM(18:2;2/16:0	1169283.70410644	604180.133283146	267149.492117065	1187569.61534405	1222127.71892038	645041.660311902	1049849.09067503	1327474.80087647	1141108.20998468	751883.79307786	994418.578556151	994062.374702878	825409.88572648
SM(34:3)	1099461.55215229	663639.551373413	251621.199948473	1007020.08103652	883286.655704056	600452.49720552	1266794.67904769	1960034.024395	1441453.15952331	906088.765500796	1204962.17377352	1565424.81112439	1600478.23477977
SM(35:1)	10226750.1411739	5946913.4488163	3414632.17490525	7669719.84463239	8686792.63062844	7229712.90753361	11234247.5130167	13921164.7016684	10520729.2023777	11877251.7055668	12968724.4619393	10991139.3490276	11173679.3937104
SM(35:2)	4081227.16509585	2261941.05814587	905904.524417228	3424923.03332735	3606544.94529818	2237965.1539846	4185009.76035905	5425051.95425076	4343640.11135569	3394046.6753052	4146674.9501594	3946470.0739786	4039885.53914072
SM(35:3)	140836.132159739	99650.2643852572	12807.2363952397	123647.181733403	126593.455546215	86047.8275371208	171544.858923904	199281.558417214	339229.184902557	125101.767072505	238851.147861351	303632.607120855	311397.621494851
SM(36:0)	922425.195900029	258488.705000543	120773.502207424	207271.921450475	0	554198.154083934	3581609.6026497	8862137.82477189	7552586.74609493	7267805.04747363	9232356.7413653	3620707.03277988	2572467.26805845
SM(36:1)	83938426.7962593	54722873.897245	29967126.9997462	69547035.918863	77877726.1820264	61336650.689232	94870948.8037985	117866077.439581	108694957.963967	99317006.8986783	114520800.466772	87426672.1564828	78599562.4420245
SM(36:1)_SM(16:1;2/20:0	26819.4839300672	14377.0046701371	7144.58095017708	23668.9272044883	33967.2124962244	24526.2307299567	44702.2527051711	42323.3574987193	35796.7279316341	50091.911027682	54781.9415660994	27717.0327446013	64014.3798023881
SM(36:1)_SM(18:1;2/18:0	255731.624525176	180772.812474844	79681.7131770498	218652.064432067	290532.429939665	199471.574543018	350978.291119005	447389.840269215	332998.105407622	318924.794738568	364628.036754346	245590.528284235	228368.629783843
SM(36:2)	59048619.5558352	36183599.126954	18551267.4822408	43458236.063782	43299051.3304533	35818564.729334	52055580.8429945	64739525.0407942	61994588.3715677	52747473.3907694	56148405.6580601	55730958.9701831	42668274.6840287
SM(36:2)_SM(18:2;2/18:0	153052.396853038	92779.6731758301	34049.239410632	160225.197546045	149726.924102149	103242.913408668	182062.243602428	190738.984307786	206582.641505484	192389.475553773	168834.835982059	158659.288879336	115529.533129661
SM(36:3)	16133881.2854706	7407001.96973275	2413462.69530704	10250402.9418205	9744315.65788869	4859303.36762806	8645981.25588788	11768278.4770395	8598523.70681604	6569406.83885019	7920794.51232342	12146702.1609772	8918468.44013069
SM(36:4)	731562.443984666	283119.585240624	102975.390595343	404606.28445389	405434.891844628	213186.696271666	494855.894677642	880239.74043339	672806.12292139	462110.092998581	577339.817332619	1397924.22404003	1293445.9705144
SM(37:1)	6984333.67299232	2523421.46918884	1296489.36494997	5533567.10936417	3389392.90026017	4877397.52141229	8665289.05796172	7738927.24726249	6276433.55708379	9113018.81220136	10646577.083233	4973531.31604114	5588926.09376804
SM(37:2)	790177.150142116	467990.280726654	251587.319280509	592564.706902352	624638.241689684	516454.762516325	820426.117813644	1195080.6949469	923547.144005788	814260.572247061	1051143.81846757	534242.942175821	566468.808965417
SM(37:3)	567881.568702969	405872.051175805	212180.142341728	369138.711001545	393863.329275512	473947.003647511	357096.904776028	398446.908097375	428263.138293253	351125.388403088	433048.748918174	581818.539347069	513284.596449346
SM(38:1)	59100210.8011226	31140783.8007818	11792437.9661738	52666641.8293113	57927301.7178618	43639825.3551885	101097197.570504	109799190.638017	73095548.315324	84485505.5465607	106482809.986214	107932772.086045	105536474.247196
SM(38:1)_SM(16:1;2/22:0	48052.0248305486	14744.8980296684	4484.51847038518	69274.3194348465	50361.0487311137	35897.3337139145	54308.265149595	94336.6973920585	142164.659840244	64453.3942835756	104892.401598108	83967.9802292253	86441.2856054468
SM(38:1)_SM(18:1;2/20:0	139399.696511101	95414.1835157479	39581.0853600873	142599.412867604	174847.449865517	127104.063621739	272505.991825135	411453.367176594	366159.502563268	243449.85393166	321569.97215048	272688.41972852	296702.944177694
SM(38:2)	23974937.7405503	15161607.0752005	7594228.8865551	20173021.1654989	21362183.1487978	15877450.041476	26032940.8245536	29733871.8656014	31614498.3371934	26459487.4102356	31182020.2821846	29264714.5571229	29666986.8782481
SM(38:2)_SM(18:2;2/20:0	68709.2889529937	48553.9148494524	33933.4922522697	53758.206626603	67289.4389875573	55277.5084498746	71848.6277306525	77915.3362275673	85065.6054943426	82713.960421505	85657.2019055484	91921.0112553247	100501.756452488
SM(38:3)	1550784.74650023	788893.984610157	401165.399580578	801593.422601419	924105.303288133	522961.882361101	891687.463754854	1092466.92503962	1113194.40631173	907370.526842538	1061202.54516969	1325792.34858584	759485.38740998
SM(39:1)	24043990.454436	9476585.98387204	3168068.04561021	16215814.591808	22330043.9719654	11442333.0389643	32510763.0435173	51705102.6312021	47043155.8295639	29769230.8364962	41547772.4597757	37315280.7918279	45254181.3649145
SM(40:1)	83633327.5996774	53609514.3856149	18073032.1697222	85996696.050299	88701437.7277364	75179308.641409	85914834.5820955	195002941.194379	179786953.716999	151057125.75064	103087330.448227	136264981.996067	151679014.170671
SM(40:1)_SM(18:1;2/22:0	339453.788666794	183882.997019776	88266.6308937907	278248.531080068	364290.83438388	284967.941962565	614720.322162295	434195.370396051	946944.565321158	713467.404399111	474180.316204061	553099.926221375	503374.970255342
SM(40:2)	126361953.966357	76874770.1661833	27335746.0487045	112828666.859941	121441769.065521	90390793.799572	155244903.325463	215258350.849743	210168090.134634	162747212.296903	197254457.936539	175555563.263304	182582501.137442
SM(40:2)_SM(16:1;2/24:1	106373.256373444	68683.4507778995	36767.6067101679	93351.2970879517	86128.0455523253	58436.7293493044	129496.196623398	106952.076060477	138801.360914639	135258.257726623	156490.841343506	162215.30863751	170915.524658301
SM(40:2)_SM(18:1;2/22:1	90360.7814202192	48474.2156456658	5183.03389288131	78667.2189176692	117817.055191921	83427.3436713644	90129.244494413	188412.682658556	92293.9570763736	75628.4121938517	94547.3990244177	121790.31978427	66133.8447322601
SM(40:2)_SM(18:2;2/22:0	204527.001620458	157266.580623914	22400.6497190015	208155.680172646	118721.481146783	181737.061886509	332891.143235392	564223.099621376	395651.053103973	366341.885607798	310702.280881333	332264.311390724	448175.794428188
SM(40:3)	7288439.80077112	5200648.22970086	2315450.4625919	5040265.00315205	5117749.52450534	3049515.28636978	5196624.26165564	6263412.3943734	7747776.49928554	6093427.47578848	5208742.62995539	5030526.46184129	5307389.48868846
SM(40:4)	2164782.5478465	1230872.07701781	352359.54301701	1685452.28800504	1745989.76412922	1032410.5625441	638244.155195615	1807677.13792481	699300.430807162	1552940.0433908	1604288.86866219	1625311.83766428	1424744.65294338
SM(40:5)	603202.962066292	330866.352892184	148522.418896052	422074.747393446	376024.910567488	280989.362555254	496206.790842697	651826.650971154	497706.940957277	407800.993199902	492504.083771079	800073.755705536	605433.182039854
SM(40:7)	736982.114572422	376910.312574368	146728.792975304	404357.234287557	455202.124002621	244665.842017867	508558.844266939	804410.133319204	595936.119650468	441993.133217473	545744.506944345	561080.057317116	435902.165707609
SM(41:2)	71544568.8781466	35418257.3547148	13043644.8670331	55702938.0604467	72334069.7019272	45864705.6070918	92364904.1076955	141698673.21712	126051147.516967	90280300.0860053	115938939.766649	100014803.521436	107600932.554116
SM(42:2)_SM(18:1;2/24:1	1037537.30598921	675952.844463451	220158.459655161	1131469.0803438	1147019.36246444	819513.487977455	1889176.8825296	2582097.56503731	2240276.01793602	1550722.75187315	2030640.29320953	1650579.6909696	1303521.97377626
SM(42:3)	195339976.844152	125213362.561751	52417259.5915303	180626942.299997	196124519.204601	150367362.527155	234498249.989569	288467470.822436	272350214.799862	236115179.277487	274215051.099902	244080111.314337	223776795.271347
SM(42:3)_SM(18:1;2/24:2	137555.093442795	75073.4793217685	35993.6328431281	125692.857776586	200707.196541386	113881.586768625	250262.575554445	262322.354468101	299437.925150339	165409.402776081	199874.3308769	191823.271217669	169396.924758976
SM(42:3)_SM(18:2;2/24:1	616206.371411265	354230.968839143	145990.055121986	585517.456672657	637729.878251291	370817.923755279	797322.623375197	1099015.19159049	1056977.53188306	815073.38728137	990739.73082928	848576.96384554	734591.524362202
SM(42:4)	6970141.76246213	2657906.44770928	4012813.77574729	7507798.42760584	8498331.72956309	5870609.55373031	8704423.78124082	13485018.5367716	11355340.9504197	9226455.17744382	9449078.68231896	11603244.8595577	6345292.31530814
SM(42:6)	2028191.91970227	668438.697497718	418176.701354244	1142322.72641159	1226987.21398387	454841.212751	788188.315565036	879834.37600605	657333.704003287	692911.384030718	857514.251885515	1236388.09097745	605802.857165422
SM(42:7)	1320108.77428476	365404.380920011	211626.358999034	798496.826100639	729952.668323831	405197.754550478	532418.338787662	991793.259542837	888071.998832562	102687.936902792	542678.474691496	1431049.83785041	666379.138681463
SM(44:3)	1749531.51918119	1106390.55524475	507829.034460484	1812855.49951061	1861998.62132736	765539.487380175	1327989.91600462	3402749.50124119	3044177.12777331	2440302.88745369	2205331.35131406	2482302.63083707	1073713.67741918
SM(d18:1/18:1-d9)	31217841.6223832	33451069.572601	19409000.3423058	31916547.5394358	26655781.8719162	32424979.0027676	21420481.2068089	20583694.1569359	22786019.7662358	28058353.968968	23611087.2696834	22044657.4955292	22349419.2675434
TG(15:0/18:1-d7/15:0)	18937312.7887171	19887565.3441333	6508126.00167977	10205899.1404407	9477506.4957687	17078365.3664054	8570563.45963332	8884117.23005736	15357608.030973	19098642.9770853	12349225.5994997	10417552.8240478	14079726.3239866
TG(42:1)_FA16:1	2340.18104285331	4580.0458362832	780.78999217765	744.797651913969	166060.575813183	4657.30507320989	789.88720904617	3098.24616274461	2317.75337739147	779.655076596193	5794.60566020679	58224.2073641559	179585.967124629
TG(44:0)_FA16:0	67762.5066175069	99697.1015343754	89640.1760453535	56712.5151158468	2781605.74953709	233477.636562038	115208.517275097	108885.371687158	145571.531228718	70078.7820871156	113786.907319855	981805.563625116	3571357.31658288
TG(44:1)_FA16:1	26517.8881459864	45004.7766742194	16994.02689549	22695.917176797	545740.453849848	35656.805596785	22651.0086908467	25321.5176774145	51100.2930433703	26487.9724962851	44661.5625338167	328657.329559799	768607.82699395
TG(44:1)_FA18:1	48930.0642804431	35685.1873081712	49222.7240881748	34225.4186602014	3303331.09396148	110390.011993747	58556.7973076502	82242.8784002129	89566.0626774004	88892.0716274626	82931.8253201346	1231882.69279147	3070688.93277341
TG(44:2)_FA12:0	9297.35480285817	746.785169384752	4565.25489436708	1471.07132562899	182485.664751885	14681.4719166397	8431.48661708175	7748.12558767148	12344.8864388455	3838.43443617771	5800.41784517618	135744.593572714	390205.948413595
TG(44:2)_FA14:0	3863.95278663289	14010.0219070768	5558.17567919277	7792.62490590424	173658.391488649	12419.136322397	9312.24066605405	6977.38747763175	10892.9041522868	6205.44574711266	13938.6804394558	115582.103135625	265542.434344036
TG(44:2)_FA16:0	20347.095494833	4519.33118817755	5446.65192287943	4615.57231537509	215771.345063742	13150.3034347966	8367.21897196279	16201.0249582863	29544.7906138847	9216.8131763487	17049.7273902842	293129.677931202	640520.307022441
TG(44:2)_FA18:1	11609.1472002589	15488.6172282966	6750.35411911198	3933.23508709552	364342.840834063	20165.6560382632	29458.6692669534	19895.5200000927	18602.1892885877	17919.7266184279	29080.0072361353	312028.72685361	497983.870391629
TG(44:3)_FA18:2	4746.47363548966	1572.39558241621	1569.07630803302	786.598038975703	68154.0348457313	4706.09020574263	8628.02226259967	5489.39469775001	3148.11351111963	5474.87365718607	5477.12474136084	67303.513325594	124684.775959745
TG(45:0)_FA15:0	8141.7273761959	25566.446896922	15902.999075597	20793.2609707397	490703.934618643	31109.3838048155	22264.096218548	24401.024339506	35077.1784189617	14363.0520945191	30255.2405846629	125386.056094284	202682.431207499
TG(45:0)_FA16:0	14696.2482491121	44447.1003083052	19111.9422548492	13730.966358861	503632.252035422	55454.4716398715	16551.285910013	14967.8738797657	38232.3110905917	12347.3617791928	29639.2181437799	65811.5303489773	245567.34688287
TG(45:1)_FA16:0	14645.5057832465	29024.1011642901	4600.84792982198	6886.02649086058	242398.359068862	25078.323470264	22630.6239146135	13795.1660376597	24453.4022097798	9868.5037972343	23531.0337766724	125561.969926463	249555.04526519
TG(45:1)_FA18:1	10633.5008000433	4281.32581584973	8391.20608667907	7658.9610223179	422971.251664446	33439.6842989592	19073.8111837038	16817.8635186407	22843.7354574446	12928.8776770358	19587.2901935233	182503.494905479	563115.812635341
TG(46:0)_FA16:0	527807.236555201	472467.248080002	239589.321425652	292756.228042563	3484037.07307569	1038746.89806151	469621.568733948	701109.916248611	632335.8035913	374336.683824078	652456.682851641	2660534.71113014	4104107.68890946
TG(46:0)_FA18:0	10830.9438732807	14888.2922990744	2946.18688421659	4847.97363623806	440537.673543218	47422.3049453906	14061.6562854964	14279.9383832107	17924.2312771448	3866.31761055681	17482.6823121717	167645.783819095	441509.333931768
TG(46:1)_FA14:0	575374.158859412	442381.865462972	213025.428656746	389233.473635457	4148988.22687013	841421.895984144	551341.080774104	645656.591804173	680149.808364958	538005.570238063	784673.070142128	2867028.24886951	6289292.98953683
TG(46:1)_FA16:1	333697.11250893	300063.229358949	108109.051109827	178682.656615359	1004092.16916255	422051.553874318	269041.358783916	280364.4592253	277234.546847174	186260.495417438	342049.486809458	1172149.08218198	1598076.58596991
TG(46:1)_FA18:0	5591.05826334863	7285.94605864273	3017.43326120303	1538.69627810337	377583.650145818	23031.7918874754	8361.46199360566	15895.9926196592	10077.755979014	8116.19249036851	18353.2754433382	167061.46233611	345981.134408891
TG(46:1)_FA18:1	685538.550227937	346908.88310936	388267.733148419	437497.608175895	5273436.80879435	957712.618181222	658203.592726558	713333.467329569	831345.289510153	487650.786483282	859088.253538383	3828454.06352361	9853477.50998277
TG(46:2)_FA14:0	201458.781468309	82106.7656641172	55598.6044210338	133405.070563092	1444766.40592534	221632.241661637	206037.471619956	195688.288021741	241647.872490433	219558.948465727	296264.414390289	1642681.41782322	2258059.29007456
TG(46:2)_FA16:0	297204.966953843	129742.270031446	109255.399130977	148670.279417726	1098485.0530727	318445.893061021	266700.077736518	342436.318053198	316033.453921159	224854.769353475	344973.578524218	1620512.05347565	2669167.96005945
TG(46:2)_FA16:1	365030.0597631	69878.9912149253	119581.130029101	173803.343014202	802296.556289424	242373.593648557	176933.068881913	229157.876606086	263356.051723166	165513.922723854	301458.909381793	1697093.38986701	1509762.53219748
TG(46:2)_FA18:1	241276.681489457	100284.255401788	110070.171675407	119106.815857299	2026825.96477342	213115.509376819	188835.360824672	211632.110766087	215542.629671131	167564.649541312	253570.286904822	2040845.0521726	2122154.32993654
TG(46:3)_FA16:1	52024.2341635504	25502.850631141	10896.7779429337	17079.820241695	100347.494251954	39540.4856014665	25618.5076091107	31891.7536401736	41104.9031578461	26304.7760901135	62196.1733483295	243560.180117664	196262.200765522
TG(46:4)_FA18:2	1556.30001532046	4688.89019197478	1586.10198151975	3908.28161209799	31494.4312007053	3155.47817449272	5468.32021618665	8111.54922917255	4555.69876237499	4641.10411588264	4676.18870425262	77973.6604452038	76754.3847245858
TG(47:0)_FA16:0	60740.6336944712	61163.2862382502	52039.0922974472	49760.5609042493	616940.538461565	152621.914820941	49875.3375241459	94060.7564288665	143455.635602527	82955.4456839242	82776.1618084022	315250.981938442	353026.29973957
TG(47:1)_FA14:0	101215.269522914	75044.8004629432	16552.4071595531	73578.5752188847	680309.991057329	196441.200668661	103826.791766882	94691.0820412712	146524.391092182	81371.5018437504	133547.598260687	432978.291438376	786129.490299455
TG(47:1)_FA16:0	132008.852459304	129362.196271375	19182.3489167853	103729.843260548	533618.251697761	197981.099896295	114188.567978879	148405.833472151	165599.439505885	119571.809808472	163777.931365216	400259.673847852	545776.498222966
TG(47:1)_FA18:1	88391.2206791286	100278.838795015	43130.068504515	84782.7688124725	810166.048385459	244886.380945121	186779.773283594	141306.039778633	187494.088989443	120803.691141086	172701.026664275	427405.994513186	1043834.40995155
TG(47:2)_FA16:0	29592.9119715449	27057.1677666357	12945.3627014044	23385.0657950572	114337.309044588	55203.5069676375	33147.3273235526	38460.8442741889	44674.3461256516	26441.9952898113	38674.7387305467	97545.5089937423	172550.419903853
TG(47:2)_FA18:2	41459.1302443686	11641.1240373279	10304.360319265	14959.516166278	350194.29105149	113695.758191492	62700.4526376937	68212.5751471029	101540.844716394	47559.7629438428	74361.0742218581	259999.82685099	366829.005759586
TG(48:0)_FA16:0	3305805.22021437	2017959.22083694	1113492.88797667	2431993.34431538	3644778.91548375	4840425.44662987	3085478.68689199	3752909.17094695	4523378.27218418	3292103.98040231	4148720.93740114	4876508.74119422	4923664.19413299
TG(48:0)_FA18:0	99430.8907509071	25442.5081679199	35442.6909078865	100733.652578312	637087.593469343	175464.933529187	109087.026266961	137142.212244102	137396.74226254	125825.875179182	128202.094324682	440892.806530889	600054.218419719
TG(48:1)_FA16:1	1684464.28446066	577424.3203564	459122.285687951	1085251.90065489	2595094.75663288	1908148.44095946	1397540.91836066	1786821.94933592	1717455.58636833	1155753.24224366	2078964.38581981	2403065.20944943	2131735.74753672
TG(48:1)_FA18:1	4474025.14598706	2839970.33688466	1452527.96908099	3555975.38665624	12990822.7840081	6591821.03646554	4246612.58418926	7132979.00272433	6156566.62167349	4706805.67449078	6329407.2267898	9310573.87316412	19605226.8970837
TG(48:2)_FA16:1	2879255.66271451	1888506.12099745	1025192.64421359	2194061.22244327	3783427.56643298	2577808.18670742	2380854.92839535	3060370.10528528	2989866.84012457	2297261.09981314	3310519.05439626	7482001.02076999	5688307.81642842
TG(48:2)_FA18:1	3665304.37224875	2994905.56836217	1950669.82266455	3023688.85671929	11162023.5128168	4291919.6301377	3271161.00928243	3898471.6142948	4591702.1301672	3232894.36989789	4231297.25797706	13025940.7503247	14697762.3675782
TG(48:2)_FA18:2	1749914.1449568	1198252.99807532	568314.291051986	1617081.88695193	4993304.18946798	2671552.22342608	2343460.22972321	3001371.70992901	3070059.24556433	2501900.51768873	3096827.0283872	5375234.21560792	6596170.07995091
TG(48:3)_FA16:1	1133914.50244077	466948.85286791	243520.761261028	444747.586532169	1389996.43990287	727825.384337699	683828.125536771	840381.370519108	875052.794713161	642885.160857689	952465.258102377	3064408.3077629	1989867.37487087
TG(48:3)_FA18:1	926109.651674271	523478.493530412	348240.611592027	491132.074177912	2722639.72398327	843196.975483775	723119.915172266	975813.423032268	754197.068258869	535217.375234921	970181.159790892	3273011.13101382	4534744.95980871
TG(48:4)_FA18:1	57748.015273207	9862.2976627611	32841.9730688989	26512.4414541471	159009.23559246	44467.4938204857	51027.0886305997	76183.142691139	79967.4994775126	36755.9762884073	73444.504453129	244487.075399753	324032.42746875
TG(48:4)_FA18:2	183680.187190917	104103.948110183	57117.7185249125	121651.565509756	446165.979436486	228335.734381659	182029.143942347	225069.551615256	309159.25513207	136924.333931882	234216.154414474	887975.990816568	827499.503300218
TG(49:0)_FA17:0	60933.9669804102	13220.5886899674	14218.7844700895	64098.6189873523	201643.113328387	145895.747086943	64946.7122790785	86747.35365254	116656.367292371	66885.5998266321	69693.0781267875	147581.143028862	184964.416660445
TG(49:0)_FA18:0	16862.1271909125	18299.6923817253	4194.091699136	12606.453269755	181267.373652251	65424.0573392696	28596.7897490679	45228.6451741286	46014.4646804357	30112.5686231955	47872.8270471819	105784.094314776	95285.8209876619
TG(49:1)_FA16:1	76713.8527273822	63484.6640975598	26618.0167365086	69071.3385268622	164976.488648827	108464.885140438	60548.4780006275	87527.9682155386	79391.0564410818	68388.7494518859	94646.6094184187	146463.702617598	160025.143702344
TG(49:1)_FA18:1	923674.503124039	759364.169856158	270664.716479842	747585.790909911	3103043.98970152	1930041.88358464	1456707.74421837	1600820.49901188	1598101.72162847	1322665.79402878	1904555.88708197	1772794.23182321	3749673.41705665
TG(49:2)_FA16:0	586375.582137369	274257.997474133	138120.423125195	355541.211390698	870534.213397596	627202.57328988	510486.855938778	624912.543145175	867628.482033607	601924.616949043	821252.817048991	1073814.85318216	1227533.70339156
TG(49:2)_FA17:1	302733.673182375	163498.768291284	95342.2902594505	149262.041213576	559791.092325714	291668.367667948	179865.121413297	180299.160614826	257308.500125035	231137.737752374	233359.928220066	560736.04216213	558328.986431032
TG(49:2)_FA18:1	510523.878361629	520207.976160823	255211.691037483	480870.115824955	1336604.14938942	695152.400778957	613790.190990958	619815.293473374	845992.619305576	580831.531864377	981784.389789545	1177990.00900761	1598578.10322619
TG(49:2)_FA18:2	408795.29352527	225127.138117244	48777.3266952185	260605.495236296	961564.404814665	662604.505363909	500651.124823897	708272.74996221	889832.265515697	555140.678589598	720774.919787519	691780.218284193	1023271.73909159
TG(50:0)_FA14:0	3388.2098612332	4385.53335963318	3448.60348178669	594.634702810782	52514.597832944	7783.02701162879	7681.51635063543	10749.4022749652	9582.45827948918	10909.7774607112	11889.5803937994	27106.2552623424	31829.9294903857
TG(50:0)_FA18:0	283589.762346073	143003.950982357	165003.43101828	462863.994414713	896075.586570054	1175864.48072868	773401.538427809	962208.798468255	874253.010909072	638123.067856542	687689.262831173	1068122.91275959	647872.85543657
TG(50:0)_FA20:0	2353.0054879213	601.934978334526	620.128797179575	1721.96906940073	15665.74418055	2379.72686444659	596.929006823436	2392.09093104918	1250.08189106004	1181.43027650015	1762.71228390444	14582.0486984327	11900.3394237029
TG(50:1)_FA14:0	452203.229617204	172207.068806847	192043.860805265	329032.402024902	1755217.94680431	696345.618779248	415638.794031376	468591.522254477	417957.573399459	484262.418968699	545924.688011303	847370.488942719	1338436.93423914
TG(50:1)_FA16:0	55307919.8928745	28916354.243003	13033702.0666276	43961699.8095016	63777142.3649547	55754271.0131276	48357900.5000192	63826246.0336689	49725666.6293872	44998639.6079181	56645189.4771052	41364799.9285954	45209003.4282878
TG(50:1)_FA16:1	471262.691831008	244971.310542568	103278.261689403	247100.818216198	999675.200478642	508669.563567694	505682.259850002	2274554.79627206	533541.483819394	539753.622638684	367509.505047954	684585.658725849	755791.166972033
TG(50:1)_FA20:1	11994.6246417712	15580.3674725409	14604.5303159775	20920.7814659073	93860.0647006734	24570.1469657764	29964.1665355267	22405.4518164469	22430.2763295776	24701.3043653677	24237.0859948275	46229.536283159	133468.733220742
TG(50:2)_FA18:0	235429.837643859	219363.38442145	90121.6307846605	273366.648017615	890544.723557173	483463.311014667	382186.19804081	508193.42524581	357264.642292812	219741.835062276	319432.238468708	633791.199706396	737713.23266034
TG(50:2)_FA18:1	34569833.8400761	27704785.0018997	15663499.4555905	32894582.1437816	46198365.940303	43724048.1711188	33434346.0583059	46273537.1738121	43502768.8552907	30932692.2981779	46168272.3239875	55425779.6300369	48447087.399726
TG(50:2)_FA18:2	11959427.0019402	6353881.80345539	3505572.99905449	9757229.96939151	17529914.0881775	17842429.8250465	14326088.2514096	22301147.4967186	17694172.5305865	12967626.6841987	17548254.9581362	13505482.2087742	10018337.8270529
TG(50:3)_FA18:1	9548303.21438516	5130414.10179971	3401256.09103841	7084752.54047755	11701768.0159536	8499153.47343371	9619351.88130424	10173694.13438	9166731.22465563	10039135.2632801	12743516.3062451	19262045.0785178	11791041.381977
TG(50:3)_FA18:2	16550496.8266338	7505657.3461891	5072671.0006902	10449617.3928727	17079580.4546111	16543298.8636431	19142203.556507	17317520.7758084	19161853.8530352	17108504.6899819	21489192.4028878	25079724.6860922	16550731.3638627
TG(50:4)_FA16:2	380993.949606514	146720.463316834	68432.1168063585	187081.670738996	388723.025222834	306451.033088396	272611.184678909	345412.252863937	395286.692142304	322464.953033892	394766.336297952	819044.263103884	474734.039906914
TG(50:4)_FA18:1	1134767.18544198	447021.382445272	288947.220317893	522772.862824404	1598120.07728842	921310.309941624	793477.141868902	1053746.94470413	1172376.96893722	958698.495800759	1112296.829611	2431135.0829118	2312262.06097376
TG(50:4)_FA18:2	4139903.1248579	1623660.87539732	868349.061247047	2325848.27593863	5525674.75606128	4386399.79989631	3826682.20446119	4927234.18344615	4737553.45768338	3786993.24830618	4615665.8284376	8078088.64939948	7909236.47822221
TG(50:4)_FA18:3	1594970.71440597	601186.124930432	254189.991304424	638356.07527846	1818776.90498837	1344795.85275543	949412.201758075	1299677.70750185	1921403.71778888	1027453.02497068	1403891.82128263	5680072.3621446	4023977.73444065
TG(50:5)_FA18:2	207066.356366966	96426.4335274941	77423.1383391004	138520.626713578	308553.198872629	223074.882115215	211473.071437637	258964.616400764	298709.711722253	168442.832741086	268107.10834136	760422.549011565	487657.862341132
TG(51:1)_FA18:1	916996.929041745	760787.183760637	427599.928770342	919220.571980262	3825905.99644108	2466349.01812486	1530205.16034733	1350160.77613678	1709884.75952037	1048491.61960177	1271135.15424469	1608732.19946219	1755559.69413364
TG(51:2)_FA17:0	656656.104450398	413170.62788604	218926.616545462	618456.356021296	1188115.51664656	1113304.89784325	959660.288423071	1015954.87661016	1327222.65665701	536054.925841698	837495.781460992	1273484.28412901	1055907.69870034
TG(51:2)_FA18:1	5931098.95808604	3613629.0481992	1665739.66443206	5268063.44484144	9458035.38087177	6989064.89736527	6315405.26331908	7356834.67286846	6552016.81338613	5331145.64509131	7580858.15449964	11144991.1019593	10734784.8295576
TG(51:3)_FA16:0	823529.986733268	430158.495058396	160923.216841448	438434.795016578	999728.302004038	995363.869118992	681504.840753259	779609.613477227	1028150.82447617	935047.303124083	945994.64392428	889710.826648491	995889.861690753
TG(51:3)_FA16:1	438390.409608874	197038.778232388	117975.979670014	281139.642630864	463225.729659148	421730.300479256	313782.198995278	528842.185269627	572029.394779228	314187.283365985	484173.385311133	823240.22356393	475569.885451995
TG(51:3)_FA18:2	2222755.19148484	818115.847121344	483773.21870287	1566919.585344	2902929.13901815	2220545.1947222	2324736.43641307	2974730.6010396	3288602.13823798	2447007.35414974	3690774.82882072	2987554.15955394	2742091.32785422
TG(52:0)_FA20:0	1089.60565741962	8104.7269833427	4295.66797931943	1724.33380821363	85194.2443312865	11943.1734609169	11953.7664176825	15453.1086188318	13914.1400030843	8129.38315224322	22834.1225935416	22184.8184857402	52834.6711258051
TG(52:1)_FA18:1	26185587.5156057	19095914.654081	11244281.9769306	3320319.28338795	12624997.7857034	11874386.5645479	10797869.698375	6388028.44538637	7637937.97776573	6323239.64206695	7535349.47094748	6257670.30499268	5625201.17426293
TG(52:2)_FA18:1	137993808.036626	129857197.043986	91804954.3215108	128184564.238273	126643876.360578	128269274.382386	134964739.034497	133221148.968177	100305392.418295	118504890.574233	39878292.7593022	105941793.596756	116528732.978524
TG(52:2)_FA18:2	2839858.92194908	1908936.10314839	3536378.40845368	3806229.35324156	5729553.9227339	4643761.00201741	4336637.79222962	5370774.00380461	4775564.27576713	4261491.86439046	3946488.58727728	3754197.66012859	2472312.47502305
TG(52:2)_FA20:1	174391.826226853	120948.047704539	54325.3425717983	153182.792785022	260880.539945188	181728.438708258	164854.85234815	147285.84681921	176007.102267379	172310.886366208	243752.508717216	232757.171721701	330346.682441441
TG(52:2)_FA20:2	101727.729907165	71002.4095207387	33956.3272124441	148274.638299145	188922.303671255	180149.752893672	112941.187664068	175858.157625997	185911.251010178	181138.323453977	147491.785354012	146390.462221918	169076.933644479
TG(52:3)_FA18:0	1032588.69493511	784567.229454377	422308.762485401	935272.559264802	1184491.74327648	1377932.46459451	1036281.39911751	1102668.63481724	1154414.18239664	939413.494290884	1138742.97010713	983840.294802977	842537.378234019
TG(52:3)_FA18:1	88827639.7594446	78247926.8374508	44268967.795536	89349093.8798608	92410566.2255605	98122396.4765546	93496420.2241308	107420759.741795	98850471.8253132	95048542.3960335	105776649.096902	98911402.5945501	70357277.6470875
TG(52:3)_FA18:2	82178749.7666342	61645264.7734546	32110277.2555671	67311996.4104626	81081882.7303415	86314214.7649826	85994903.963517	106770833.898526	86491794.5202518	78350672.8175187	94400888.1284315	80735713.3116345	54696804.5687221
TG(52:4)_FA18:2	42232278.47737	22079876.7416372	10698040.0609636	31743426.670821	39082821.8540756	49447398.2941527	41305821.2264148	54724772.140295	60529776.25543	42842155.0102536	60620497.9261979	55573004.2295552	30913059.7536536
TG(52:4)_FA18:3	6147436.91780856	3538017.77272057	1007908.0890299	4115993.822868	6720583.52840654	6989536.27235313	6724488.88905574	8717694.25794332	10309255.5550603	5980669.80339632	8838257.64141206	17892186.5592972	10344985.1807164
TG(52:4)_FA20:2	56676.328138119	30378.6452552384	13508.0168546221	63910.4436908224	75584.4230317828	75261.04575671	63796.7747496665	96357.8747644233	78313.2921627127	53461.3199055943	127954.126552954	115829.230220903	127648.588753878
TG(52:4)_FA20:3	387549.185498182	183691.13802769	101175.009741993	229895.318349577	356131.90805704	356314.027767853	318742.299364049	441674.384358152	410443.293236657	296646.478412293	524871.763806383	976116.63154099	798115.4054111
TG(52:5)_FA18:3	3329334.43761749	1586741.95876955	875442.526725349	2040961.22753336	4149320.60549443	3747185.24748174	3635556.44333189	4262466.78721477	4907377.56502891	3793839.12529483	4828840.06243149	14096924.9444203	5880640.27084256
TG(52:5)_FA20:3	65637.2435395502	23450.2819662701	21322.9993275189	58987.1083930687	102671.11803633	74574.7114295212	73423.2185108809	75248.6957326208	98197.1866643497	56941.1773785755	96572.9633729011	344717.348750732	272608.665008747
TG(53:1)_FA18:1	24282.5113384405	34313.2344695001	6196.98064514865	78550.9864214732	373740.510696087	251583.946128723	140505.261843487	212002.771217157	195764.060091419	101616.254328508	106026.440811123	108806.121191779	152301.751966634
TG(53:2)_FA16:0	354396.378025459	220168.491801024	100236.988055253	258305.007216431	671072.366789148	674413.68004355	392422.38585444	426298.001538247	501713.540314696	428719.433274168	490770.256837901	373248.202081372	388005.565906755
TG(53:2)_FA18:1	3992898.7601711	2546759.84923239	1286548.20272885	2838735.07869435	6624998.82021484	6897859.73090255	4028636.74693011	5358084.81125102	7132289.17558779	4414932.21171786	5655925.90837907	4476943.02681705	3982078.18874129
TG(53:3)_FA17:1	1325986.74364279	810197.024836682	501895.413951114	1123763.0032076	2034420.24944016	1349366.79065158	1333091.33176562	1269704.71751363	1937678.65051871	1428054.02996499	1819724.55393783	2264972.30302244	982236.654559403
TG(53:3)_FA18:2	1485076.9800954	1006390.97663222	548109.202668093	1413255.68548445	3449382.53152135	2388857.92239014	2286669.8546802	2425430.84245777	3568526.84103512	1742582.47233458	2453075.0095282	1955905.91286485	2047650.96410729
TG(53:4)_FA17:0	315579.260878602	173281.635124471	84832.7208955308	304645.272991694	474686.758711836	671371.417796109	507454.804396629	696188.766884483	826211.13435437	447307.689411737	650293.408171008	529931.732353538	503435.401602621
TG(53:4)_FA17:1	674133.571328372	510460.204243255	135791.824384485	534679.161267555	1052035.57715444	1083397.47136573	798177.106630844	1107731.43244657	1126400.2782115	666090.683190333	965398.609559736	1259475.84762589	687482.400214134
TG(54:0)_FA18:0	40216.498921433	44467.7779894286	20104.8183402258	82974.6253349037	40021.5511749937	118311.764707644	47735.9950264598	29363.2898206076	41472.680614818	24886.0498352614	28183.2514735433	23043.6550527687	10219.7074440309
TG(54:1)_FA18:0	138551.863242922	501685.741254968	195549.82974624	405796.552048263	947536.986833985	1356617.6758103	1051316.67689508	993655.898666921	1480347.43043477	762559.765643795	851072.380354618	603266.979069665	557617.151426054
TG(54:1)_FA20:0	9088.95774132882	29109.7238309797	21173.1930236563	25942.9831377818	65863.7061924529	73959.743583217	52524.7778610946	93476.3729995599	73076.7441400699	56767.7512291873	61628.9698279037	52828.31865604	90713.3942339023
TG(54:2)_FA18:0	7916352.66373452	4539703.97720828	4237613.32611562	12082505.19196	17509748.9797842	15542921.1460916	16361692.1271874	11750238.1292219	14513652.8492962	7999712.90745241	10843031.1447477	6166885.91864312	6135455.88637681
TG(54:2)_FA20:1	794163.748210223	436954.307394817	165390.205360607	731301.119946761	1206114.09459767	1070092.25276632	1039644.63530164	788720.389512652	1093078.56630017	789811.788804775	1170258.9426457	714936.632758006	919492.293770964
TG(54:3)_FA18:1	76330207.7911805	32841366.8143571	35613861.4493412	72263392.9233016	95799046.882063	92315146.6438199	91468914.301963	79147122.1834559	81598156.0773362	61068605.8707783	84224889.3515067	82394754.6361842	53861056.7847479
TG(54:3)_FA18:2	8172533.43447847	7012287.78091112	3427500.9066277	11783845.4795777	15569536.9907711	18137694.464325	11667870.6836701	11239688.6773268	15864924.0308186	8925805.20523969	13761214.0678791	8081796.42043681	4829912.71741525
TG(54:3)_FA20:1	470205.860077688	257275.901695205	136571.300456523	448877.995961649	677456.686000808	635745.712747005	481779.291308527	478682.106480824	893879.831468872	453691.534587223	613664.12015656	434262.00741474	475448.971492798
TG(54:3)_FA20:2	852717.342398091	586753.89056878	261737.887104981	764065.115735832	1208236.46435347	1176148.78840077	887864.788016626	897241.824945629	1764178.77651212	851100.902182638	1193289.17143038	1160202.18652257	1217545.97929814
TG(54:4)_FA18:1	51095438.5515719	41131280.8500821	20713162.7676051	42539444.6047317	58791990.7897046	59660307.1628569	60694410.3095746	64942874.7114292	63987715.6235306	46321978.1052833	61993789.2893296	61738243.6770943	39647959.5625402
TG(54:4)_FA18:2	26634347.384458	23109001.666397	11478609.5161709	26953443.8160128	35029977.2638888	40306411.2658964	41209826.4899084	43175696.4327672	40733128.5995027	31719749.6375847	35418491.9711341	37334759.763111	18751331.9820732
TG(54:4)_FA20:2	465586.566195998	235851.330710609	169810.442664543	367795.485552855	441575.173526215	568223.733165903	548629.906289743	773243.474624563	697975.08895293	616855.783791935	599650.110401954	619543.558194051	588704.103947888
TG(54:4)_FA20:3	2173747.79457708	1042730.61557915	681756.120710052	1778902.13273547	2144307.52625713	2674298.95208651	2274556.60475841	2824720.14734565	3704467.51021178	2508555.04574326	2605241.19572989	3764515.12993829	3141254.54774787
TG(54:5)_FA18:2	13220691.1243064	7885637.18699434	4619843.0675111	11280075.1848732	15455851.1885288	23328192.3841571	20348182.8433109	22270168.8897825	20469474.0318144	12964351.1586667	17315563.3732234	17596651.9278408	11140475.1535756
TG(54:5)_FA18:3	2533102.17264149	1853871.24037555	1059584.21583069	1892397.72123953	3359671.82580608	3514066.94908858	3722753.56938922	3453415.33648894	4156486.14857853	2247069.35915342	3384309.61826096	5440852.57965361	3711438.43771363
TG(54:6)_FA20:4	4879800.68582799	2290806.43051571	1055642.17058964	2740155.5848322	4838267.93984796	5100067.65090367	4500698.64988656	6819202.36381737	8271151.98506513	6291145.78703133	7318061.07352865	6484568.5536905	2914164.96103387
TG(54:6)_FA20:5	853376.829418927	590763.880937871	211285.171930788	497297.793936546	863047.704081217	869526.56139008	752511.623057646	1006282.67974273	1213162.12787889	766174.930115472	1107959.77861113	945095.386998076	698066.229776556
TG(55:3)_FA18:1	174722.319892266	109383.724055471	25496.8412521905	156257.038986141	482457.384508182	308442.29673893	272739.767002567	177030.088476082	241641.438286099	158670.893218576	184168.350048435	164556.083051414	176217.327470022
TG(56:2)_FA18:0	28800.6754185878	19667.3257217328	20526.908957268	27260.0529780255	87729.593597349	115642.296750434	72526.2609469341	87909.0744479546	83243.6563642801	72295.631456606	58511.0693119675	43153.311549949	66254.4118016413
TG(56:3)_FA20:0	20420.2243318301	31268.3425814911	11070.139542597	28067.6467607738	58071.9412840131	51972.8888817045	59332.131049824	49653.8338652091	53364.6086954791	34735.0117328293	26452.6863732233	46941.8436371929	50823.9442712031
TG(56:3)_FA20:1	353538.062567074	272015.087817026	158684.031293642	310498.133677689	766341.246379354	655433.885705463	585478.825354363	545146.310996201	484945.723080885	408902.440298181	449025.006643142	322892.237746989	329723.099604864
TG(56:4)_FA20:1	230499.063789306	168308.643577967	108488.391368023	245256.183532077	331199.048009707	351312.244238347	387401.362386144	404666.297842819	402858.308802003	205026.684338457	326151.629713096	289726.337857892	303586.650146648
TG(56:4)_FA20:2	265539.41412103	182413.111238404	90704.1873106842	293196.023920398	454355.828828203	361875.712858681	385765.369927885	348996.690744346	414135.417757962	255298.125564449	281492.130784875	408053.091330444	350441.187266473
TG(56:5)_FA20:2	169317.141309616	89996.7369698786	35787.4187509986	140277.265449985	258714.273631181	229523.667554158	222909.012389379	211186.232460254	221763.038222289	212756.773125927	160083.47969643	250923.942277357	167723.136630138
TG(56:7)_FA20:4	1808240.23149576	1144964.09200029	603910.93024748	1228773.49579872	2326988.02661968	2881935.16773552	2536498.71441595	3868018.06316808	3933983.83846797	2985278.87893754	3862115.76676561	2963309.35852657	1508974.72804749
TG(56:7)_FA20:5	463671.341429854	469264.20172106	238801.588501856	352747.630457456	580218.707270863	743606.341243735	524851.233271968	882085.802641639	912009.911018417	563792.718804532	938605.466521926	494417.564432842	500309.08024829
TG(56:7)_FA22:5	1283374.51795456	608597.709692258	284311.001818532	701744.481325493	1465468.31069583	1740797.12241179	1428098.17909024	2071259.84157863	2206809.76482174	1721383.79769458	2400566.49656946	1177082.75749137	965271.342005189
TG(56:7)_FA22:6	5609662.11539724	4135063.49872245	1924176.72165456	3072607.28005595	7967028.52720559	7180295.03807986	6633935.52708606	9416356.92750754	11025109.8078482	6691681.76401203	9848419.98045061	3976989.56628894	3229609.18288056
TG(56:8)_FA20:4	987308.873448359	278240.387219816	118451.119531907	399650.024908414	696003.275795577	795976.781833111	774729.072378329	990739.934121547	1484964.29060147	1014646.43730985	1578694.26197461	1637935.26302309	655893.607683308
TG(56:8)_FA22:6	5098107.029671	2517515.54084989	825245.724873763	2391309.7946477	5166234.52755393	4809306.27665715	4209439.55969492	4903855.27940309	6173975.19145326	3992379.22385087	5431671.02701719	2506425.96665916	1935784.8942715
TG(58:6)_FA22:4	164126.123997883	76882.7784987844	48535.5461223638	123914.816197223	213269.494896731	223413.187064627	268634.437094277	264047.334368136	316566.223897013	248611.464869618	326194.906012101	340951.490024674	135042.082179767
TG(58:9)_FA22:6	1754380.43530132	1035701.9241128	357419.879778946	750471.126175975	1717058.98178358	1600081.16520424	1437665.13847949	1521344.55400006	2326103.50293064	1364938.4592141	2054397.57427795	1077419.01315654	442079.492786283
